# Supplementary material for: Transcriptome profiling reveals that foliar water uptake occurs with C3 and crassulacean acid metabolism facultative photosynthesis in Tamarix ramosissima under extreme drought
Source: AoB Plants. 2022 Jan 17;14(1):plab060. doi: 10.1093/aobpla/plab060 (PMC8763614; doi:10.1093/aobpla/plab060)
Supplement: plab060_suppl_Supplementary_Materials [file plab060_suppl_supplementary_materials.zip]

Archive with 7 entries (7 files):
- plab060_suppl_Sap flow velocity in two days.xls
- plab060_suppl_four gene expression of carbon assimilation.xlsx
- plab060_suppl_Meteorological variation of three days.xlsx
- plab060_suppl_RNA12-vs-RNA13.DE.scatter.png
- plab060_suppl_RNA12-vs-RNA13.DE.volcano.png
- plab060_suppl_RNA12-vs-RNA13.genes.filter.xls
- plab060_suppl_RNA12-vs-RNA13.genes.xls
