# Supplementary material for: Transcriptome profiling reveals that foliar water uptake occurs with C3 and crassulacean acid metabolism facultative photosynthesis in Tamarix ramosissima under extreme drought
Source: AoB Plants. 2022 Jan 17;14(1):plab060. doi: 10.1093/aobpla/plab060 (PMC8763614; doi:10.1093/aobpla/plab060)
Supplement: plab060_suppl_Supplementary_Materials [file plab060_suppl_supplementary_materials.zip › plab060_suppl_Sap flow velocity in two days.xls]

## Sheet: Sheet1
Time	Moisture Exposure	Control
2013-07-18 19:00:00	28.6985	40.4939
2013-07-18 19:06:00	28.4616	38.5062
2013-07-18 19:12:00	27.9066	35.9495
2013-07-18 19:18:00	26.4028	32.5871
2013-07-18 19:24:00	25.3395	30.4262
2013-07-18 19:30:00	25.3963	28.8623
2013-07-18 19:36:00	24.6999	26.908
2013-07-18 19:42:00	23.6309	24.5988
2013-07-18 19:48:00	21.979	21.6905
2013-07-18 19:54:00	20.2623	18.9837
2013-07-18 20:00:00	18.4458	15.7655
2013-07-18 20:06:00	16.3722	12.8763
2013-07-18 20:12:00	14.2837	10.4247
2013-07-18 20:18:00	12.3789	8.34705
2013-07-18 20:24:00	10.6698	6.79294
2013-07-18 20:30:00	8.24818	5.03763
2013-07-18 20:36:00	5.1752	3.40569
2013-07-18 20:42:00	2.47065	2.51163
2013-07-18 20:48:00	0.692742	1.38225
2013-07-18 20:54:00	-1.47739	0.344645
2013-07-18 21:00:00	-2.99374	-0.827703
2013-07-18 21:06:00	-4.84823	-1.28724
2013-07-18 21:12:00	-5.75587	-2.06899
2013-07-18 21:18:00	-7.2684	-2.65961
2013-07-18 21:24:00	-8.32913	-2.94269
2013-07-18 21:30:00	-9.17273	-3.51387
2013-07-18 21:36:00	-10.0722	-3.52494
2013-07-18 21:42:00	-10.5677	-3.15551
2013-07-18 21:48:00	-10.8134	-3.47527
2013-07-18 21:54:00	-11.5024	-3.18449
2013-07-18 22:00:00	-11.8455	-2.52734
2013-07-18 22:06:00	-11.4031	-2.15236
2013-07-18 22:12:00	-11.5483	-2.46452
2013-07-18 22:18:00	-11.6973	-2.0561
2013-07-18 22:24:00	-11.1457	-1.7226
2013-07-18 22:30:00	-10.5795	-1.25944
2013-07-18 22:36:00	-9.49834	-0.981182
2013-07-18 22:42:00	-9.69121	-0.89512
2013-07-18 22:48:00	-8.36527	0.0647271
2013-07-18 22:54:00	-5.8257	0.751193
2013-07-18 23:00:00	-3.23679	1.19735
2013-07-18 23:06:00	-1.50586	1.57489
2013-07-18 23:12:00	0.15744	2.21997
2013-07-18 23:18:00	1.45257	2.15166
2013-07-18 23:24:00	1.43528	1.88382
2013-07-18 23:30:00	2.05257	2.26136
2013-07-18 23:36:00	2.94149	2.9303
2013-07-18 23:42:00	3.53053	2.9303
2013-07-18 23:48:00	4.10611	2.99925
2013-07-18 23:54:00	4.05973	2.9303
2013-07-19 00:00:00	4.00364	2.95769
2013-07-28 19:00:00	17.1207	9.49755
2013-07-28 19:06:00	13.961	8.36596
2013-07-28 19:12:00	11.0552	6.84314
2013-07-28 19:18:00	8.31962	5.69343
2013-07-28 19:24:00	5.44641	4.90912
2013-07-28 19:30:00	2.64988	4.13111
2013-07-28 19:36:00	0.267329	3.21651
2013-07-28 19:42:00	-2.66015	2.47889
2013-07-28 19:48:00	-4.34476	1.87534
2013-07-28 19:54:00	-5.10819	1.47947
2013-07-28 20:00:00	-5.42959	1.42058
2013-07-28 20:06:00	-8.12523	0.392818
2013-07-28 20:12:00	-10.9762	0.22404
2013-07-28 20:18:00	-13.6108	-0.126161
2013-07-28 20:24:00	-16.6164	-0.654003
2013-07-28 20:30:00	-19.0349	-0.929795
2013-07-28 20:36:00	-21.621	-0.979436
2013-07-28 20:42:00	-22.1158	-1.71348
2013-07-28 20:48:00	-22.7805	-1.63028
2013-07-28 20:54:00	-23.8577	-1.66304
2013-07-28 21:00:00	-24.604	-2.37729
2013-07-28 21:06:00	-25.0104	-2.50095
2013-07-28 21:12:00	-25.7531	-2.47954
2013-07-28 21:18:00	-26.0321	-1.70961
2013-07-28 21:24:00	-26.0203	-1.10767
2013-07-28 21:30:00	-25.8167	-1.11971
2013-07-28 21:36:00	-26.3178	-0.654557
2013-07-28 21:42:00	-26.0618	-0.654557
2013-07-28 21:48:00	-65.7639	-1.45446
2013-07-28 21:54:00	-61.5472	-1.43874
2013-07-28 22:00:00	-57.3896	-1.94328
2013-07-28 22:06:00	-52.2447	-1.96499
2013-07-28 22:12:00	-50.3841	-1.85466
2013-07-28 22:18:00	-48.881	-0.53687
2013-07-28 22:24:00	-48.881	-0.0534306
2013-07-28 22:30:00	-47.465	-0.0534306
2013-07-28 22:36:00	-47.465	1.44589
2013-07-28 22:42:00	-47.2104	1.48051
2013-07-28 22:48:00	-45.8277	1.49846
2013-07-28 22:54:00	-44.1904	1.51684
2013-07-28 23:00:00	-44.1844	1.15499
2013-07-28 23:06:00	-42.5221	2.06715
2013-07-28 23:12:00	-40.8597	2.06715
2013-07-28 23:18:00	-40.8597	2.09314
2013-07-28 23:24:00	-39.1974	2.09314
2013-07-28 23:30:00	-39.1974	2.6313
2013-07-28 23:36:00	-36.2981	3.02961
2013-07-28 23:42:00	-36.2981	2.66481
2013-07-28 23:48:00	-36.2981	2.66481
2013-07-28 23:54:00	-36.2981	2.66481
