# Supplementary material for: Transcriptome profiling reveals that foliar water uptake occurs with C3 and crassulacean acid metabolism facultative photosynthesis in Tamarix ramosissima under extreme drought
Source: AoB Plants. 2022 Jan 17;14(1):plab060. doi: 10.1093/aobpla/plab060 (PMC8763614; doi:10.1093/aobpla/plab060)
Supplement: plab060_suppl_Supplementary_Materials [file plab060_suppl_supplementary_materials.zip › plab060_suppl_four gene expression of carbon assimilation.xlsx]

## Sheet: Sheet1
Gene		Gene	04:00:00	08:00:00	12:00:00	13:00:00	14:00:00	21:00:00	1 day, 0:00:00	Humidity	Control	Annotation
PEPC	Unigene047121	A	85.82	83.63	65.18	71.82	74.7	87.57	87.18	72.25	56.58	phosphoenolpyruvate carboxylase [Sesuvium portulacastrum]
MDH	Unigene050710	B	321.87	298.68	276.34	284.77	244.17	285.76	385.83	486.12	465.49	PREDICTED: malate dehydrogenase, glyoxysomal-like [Citrus sinensis]
MaeB	Unigene048770	C	128.69	119.36	123.36	99.56	108.41	115.51	116	67.61	91.04	PREDICTED: NADP-dependent malic enzyme [Cucumis melo]
Rubisco	Unigene038094	D	1472.06	1629.42	1405.58	1413.02	1380.41	1156.78	1802	825.55	283.13	RecName: Full=Ribulose bisphosphate carboxylase small chain, chloroplastic; Short=RuBisCO small subunit; Flags: Precursor [Malus sp.]
