# Supplementary material for: Transcriptome profiling reveals that foliar water uptake occurs with C3 and crassulacean acid metabolism facultative photosynthesis in Tamarix ramosissima under extreme drought
Source: AoB Plants. 2022 Jan 17;14(1):plab060. doi: 10.1093/aobpla/plab060 (PMC8763614; doi:10.1093/aobpla/plab060)
Supplement: plab060_suppl_Supplementary_Materials [file plab060_suppl_supplementary_materials.zip › plab060_suppl_Meteorological variation of three days.xlsx]

## Sheet: Sheet1
Date	Time	Chan61	AirT	airRH	SoilT	Baro	ES2	PAR	WindD
24/6/2013 00:28:35	00:28:00	2.556	21.08	0.4536	23.88	811.52	0.0003	0.0006	299
24/6/2013 00:58:35	00:58:00	2.935	20.81	0.4712	23.63	811.52	0	0.0006	275.7
24/6/2013 01:28:35	01:28:00	2.664	21.26	0.4536	23.4	811.36	0	0.0006	274.3
24/6/2013 01:58:35	01:58:00	2.521	21.72	0.42	23.16	811.36	0.0003	0.0006	268.3
24/6/2013 02:28:35	02:28:00	1.911	21.86	0.42	22.93	811.28	0.0006	0.0006	268.3
24/6/2013 02:58:35	02:58:00	2.364	21.29	0.4536	22.71	811.36	-0.0002	0.0006	264.4
24/6/2013 03:28:35	03:28:00	2.443	21.17	0.4536	22.51	811.28	0	0.0003	260.4
24/6/2013 03:58:35	03:58:00	2.263	20.79	0.4712	22.33	811.28	0.0001	0.0006	299.2
24/6/2013 04:28:35	04:28:00	2.801	20.22	0.5048	22.15	811.2	0	0.0003	276.2
24/6/2013 04:58:35	04:58:00	2.425	19.58	0.5224	21.98	811.12	0.0003	0.0003	293
24/6/2013 05:28:35	05:28:00	2.265	19.24	0.5392	21.81	811.12	0	0.0006	308.6
24/6/2013 05:58:35	05:58:00	1.716	19.51	0.5224	21.64	810.72	0.003	0.0086	272.2
24/6/2013 06:28:35	06:28:00	1.817	19.81	0.5048	21.48	810.8	0.0267	0.0603	295.2
24/6/2013 06:58:35	06:58:00	2.061	19.16	0.5392	21.32	810.8	0.0518	0.1251	270.9
24/6/2013 07:28:35	07:28:00	2.445	19.74	0.5224	21.15	810.88	0.2006	0.4352	300.3
24/6/2013 07:58:35	07:58:00	2.491	21.53	0.4536	20.99	810.72	0.3072	0.6496	312.5
24/6/2013 08:28:35	08:28:00	1.497	23.01	0.4368	20.83	810.4	0.3968	0.832	308.4
24/6/2013 08:58:35	08:58:00	0.397	24.46	0.3689	20.71	810.32	0.4872	1.0128	217
24/6/2013 09:28:35	09:28:00	0.62	25.39	0.3348	20.62	810.08	0.5744	1.1888	141.6
24/6/2013 09:58:35	09:58:00	0.759	26.09	0.3348	20.6	809.92	0.7288	1.4872	133.3
24/6/2013 10:28:35	10:28:00	1.336	26.22	0.3007	20.64	809.76	0.7416	1.528	303.7
24/6/2013 10:58:35	10:58:00	1.652	26.38	0.3007	20.78	810	0.456	0.9912	280.1
24/6/2013 11:28:35	11:28:00	2.619	26.56	0.3006	20.97	810	0.4584	0.9736	307.1
24/6/2013 11:58:35	11:58:00	3.568	26.13	0.3348	21.23	810.32	0.2959	0.6408	294.1
24/6/2013 12:28:35	12:28:00	3.967	24.88	0.3348	21.48	810.88	0.1241	0.2854	285.5
24/6/2013 12:58:35	12:58:00	1.529	25.21	0.3177	21.73	810.16	0.5064	1.0544	166.7
24/6/2013 13:28:35	13:28:00	2.251	25.6	0.3177	21.96	809.92	0.7768	1.6008	144.8
24/6/2013 13:58:35	13:58:00	4.207	25.11	0.42	22.15	809.6	0.9408	1.9408	115
24/6/2013 14:28:35	14:28:00	4.119	25.37	0.4031	22.36	809.36	0.9136	1.8944	98.7
24/6/2013 14:58:35	14:58:00	3.845	25.52	0.42	22.61	809.12	0.8416	1.7672	101.2
24/6/2013 15:28:35	15:28:00	3.588	25.47	0.4368	22.95	808.88	0.5	1.0632	111.5
24/6/2013 15:58:35	15:58:00	2.647	24.98	0.4368	23.34	809.04	0.2444	0.5184	119
24/6/2013 16:28:35	16:28:00	2.085	25.16	0.403	23.74	809.04	0.1438	0.3105	124.3
24/6/2013 16:58:35	16:58:00	2.401	24.62	0.3859	24.11	809.36	0.1382	0.2984	61.6
24/6/2013 17:28:35	17:28:00	1.439	24.48	0.3689	24.39	809.12	0.2715	0.5712	253.1
24/6/2013 17:58:35	17:58:00	1.191	25.24	0.3347	24.58	809.12	0.4944	1.0432	117.6
24/6/2013 18:28:35	18:28:00	2.125	24.85	0.3689	24.68	808.96	0.2486	0.5592	171.2
24/6/2013 18:58:35	18:58:00	2.977	24.65	0.3859	24.75	809.04	0.2286	0.5152	182.6
24/6/2013 19:28:35	19:28:00	1.86	24.84	0.3689	24.79	809.04	0.1323	0.3019	182
24/6/2013 19:58:35	19:58:00	1.736	24.22	0.42	24.81	809.36	0.0395	0.0958	115.5
24/6/2013 20:28:35	20:28:00	1.479	21.85	0.5048	24.84	810	0.0059	0.0168	156.4
24/6/2013 20:58:35	20:58:00	0.353	20.93	0.556	24.79	810.56	0.0006	0.0011	187.2
24/6/2013 21:28:35	21:28:00	0.323	20.33	0.5904	24.73	810.72	0.0003	0.0003	320.5
24/6/2013 21:58:35	21:58:00	0.224	20.06	0.5904	24.63	810.96	0.0003	0.0006	159.4
24/6/2013 22:28:35	22:28:00	0.923	19.98	0.556	24.48	811.12	0	0.0006	250.6
24/6/2013 22:58:35	22:58:00	2.189	20.15	0.5224	24.29	811.2	0	0.0006	285.9
24/6/2013 23:28:35	23:28:00	2.791	19.88	0.5048	24.08	811.36	0.0003	0.0006	284.2
24/6/2013 23:58:35	23:58:00	2.62	19.75	0.4536	23.85	811.36	0	0.0003	291.9
25/6/2013 00:28:35	00:28:00	2.973	19.88	0.4536	23.61	811.2	-0.0002	0	292.8
25/6/2013 00:58:35	00:58:00	2.575	20.03	0.4368	23.38	811.52	0.0003	0.0006	271.7
25/6/2013 01:28:35	01:28:00	2.457	21.15	0.3688	23.12	811.44	0	0.0006	275.4
25/6/2013 01:58:35	01:58:00	2.393	21.39	0.3688	22.9	811.52	0.0003	0.0003	268.8
25/6/2013 02:28:35	02:28:00	2.449	21.07	0.3859	22.67	811.36	0.0003	0.0006	270.6
25/6/2013 02:58:35	02:58:00	2.523	20.67	0.403	22.45	811.36	0.0003	0.0006	269.1
25/6/2013 03:28:35	03:28:00	2.763	20.57	0.403	22.27	811.44	0.0003	0.0003	280.3
25/6/2013 03:58:35	03:58:00	2.891	21.27	0.3688	22.09	811.28	-0.0002	0.0003	337.3
25/6/2013 04:28:35	04:28:00	1.401	20.27	0.42	21.93	811.6	0.0003	0	260.3
25/6/2013 04:58:35	04:58:00	1.448	19.51	0.4368	21.76	812.08	-0.0002	0.0003	278.2
25/6/2013 05:28:35	05:28:00	1.265	19.06	0.4536	21.6	812.32	0.0006	0.0008	259.3
25/6/2013 05:58:35	05:58:00	1.623	18.42	0.5048	21.45	812.32	0.0032	0.0107	275.5
25/6/2013 06:28:35	06:28:00	1.992	18.52	0.5048	21.29	812.56	0.0179	0.0448	282.4
25/6/2013 06:58:35	06:58:00	2.081	18.34	0.5048	21.12	812.64	0.0483	0.1064	242.3
25/6/2013 07:28:35	07:28:00	2.349	18.71	0.5048	20.96	812.64	0.1112	0.2312	276.7
25/6/2013 07:58:35	07:58:00	2.355	19.32	0.488	20.8	812.64	0.0792	0.1814	272.5
25/6/2013 08:28:35	08:28:00	2.453	19.77	0.488	20.65	812.56	0.203	0.4576	286.7
25/6/2013 08:58:35	08:58:00	2.568	21.37	0.42	20.53	812.16	0.1726	0.3811	264.5
25/6/2013 09:28:35	09:28:00	2.665	22.14	0.3859	20.42	811.92	0.2235	0.484	267.9
25/6/2013 09:58:35	09:58:00	2.767	23.28	0.3518	20.35	811.68	0.4216	0.8936	283.6
25/6/2013 10:28:35	10:28:00	2.496	24.11	0.3347	20.31	811.52	0.4081	0.8648	310.5
25/6/2013 10:58:35	10:58:00	2.435	25.82	0.2153	20.31	811.36	0.7952	1.6248	295.6
25/6/2013 11:28:35	11:28:00	2.06	26.44	0.1983	20.38	811.12	0.5648	1.1824	216.9
25/6/2013 11:58:35	11:58:00	2.513	27.14	0.1983	20.51	810.8	0.9064	1.8256	215.2
25/6/2013 12:28:35	12:28:00	3.595	27.53	0.1983	20.72	810.64	1.0496	2.104	311.8
25/6/2013 12:58:35	12:58:00	2.889	27.57	0.1983	21.02	810.56	0.8192	1.6704	299
25/6/2013 13:28:35	13:28:00	2.008	27.48	0.1983	21.4	810.32	0.8216	1.6768	283.7
25/6/2013 13:58:35	13:58:00	1.928	27.22	0.1982	21.84	809.92	0.5736	1.1928	119.2
25/6/2013 14:28:35	14:28:00	1.683	28.34	0.1982	22.31	809.68	0.7248	1.4704	206.1
25/6/2013 14:58:35	14:58:00	2.279	27.94	0.2153	22.82	809.44	0.6512	1.3416	296.3
25/6/2013 15:28:35	15:28:00	2.376	27.84	0.1983	23.33	809.28	0.4728	0.9896	302.1
25/6/2013 15:58:35	15:58:00	1.576	27.38	0.2324	23.82	809.12	0.282	0.5992	145.3
25/6/2013 16:28:35	16:28:00	2.067	27.01	0.2324	24.25	809.36	0.2497	0.5272	325.7
25/6/2013 16:58:35	16:58:00	2.097	27.13	0.2153	24.63	809.2	0.3155	0.6672	206.5
25/6/2013 17:28:35	17:28:00	1.568	27.16	0.2495	24.93	809.04	0.2964	0.6224	305.7
25/6/2013 17:58:35	17:58:00	1.005	27.59	0.2153	25.17	808.8	0.3108	0.6496	251.1
25/6/2013 18:28:35	18:28:00	0.74	27.09	0.2153	25.37	808.88	0.135	0.2836	189.3
25/6/2013 18:58:35	18:58:00	0.941	26.31	0.2495	25.51	809.28	0.0743	0.1543	58.1
25/6/2013 19:28:35	19:28:00	1.303	25.9	0.2494	25.63	809.44	0.0681	0.1366	233.9
25/6/2013 19:58:35	19:58:00	0.937	25.51	0.2665	25.69	809.6	0.0254	0.0518	231.9
25/6/2013 20:28:35	20:28:00	0.581	24.61	0.3006	25.71	809.76	0.0083	0.0161	322.8
25/6/2013 20:58:35	20:58:00	1.204	24.36	0.3518	25.65	809.92	0.0006	0.0011	265.1
25/6/2013 21:28:35	21:28:00	1.816	23.41	0.3688	25.57	810.24	0	0.0006	281.6
25/6/2013 21:58:35	21:58:00	2.205	22.91	0.403	25.43	810.48	0.0006	0.0006	276.8
25/6/2013 22:28:35	22:28:00	2.471	22.22	0.403	25.29	810.72	0.0003	0.0006	293.8
25/6/2013 22:58:35	22:58:00	2.34	21.65	0.403	25.09	810.96	-0.0002	0	296.3
25/6/2013 23:28:35	23:28:00	2.361	21.07	0.403	24.9	811.12	0.0003	0.0006	290.1
25/6/2013 23:58:35	23:58:00	2.747	20.67	0.403	24.7	811.2	0	0.0006	295.7
26/6/2013 00:28:35	00:28:00	2.563	20.01	0.403	24.49	811.28	0	0.0006	282.4
26/6/2013 00:58:35	00:58:00	2.635	19.91	0.403	24.29	811.44	0	0.0006	311.3
26/6/2013 01:28:35	01:28:00	2.745	20.74	0.403	24.05	811.84	0.0003	0.0006	281.5
26/6/2013 01:58:35	01:58:00	3.321	20.31	0.4536	23.82	812.08	-0.0002	0.0006	275.5
26/6/2013 02:28:35	02:28:00	2.528	19.79	0.4712	23.6	812.24	0.0003	0.0003	241.5
26/6/2013 02:58:35	02:58:00	2.949	19.76	0.4536	23.36	812.24	-0.0002	0.0006	267.6
26/6/2013 03:28:35	03:28:00	1.715	19.56	0.4536	23.16	812.24	0.0003	0	266
26/6/2013 03:58:35	03:58:00	1.755	19.32	0.4712	22.95	812.24	0.0003	0.0003	263
26/6/2013 04:28:35	04:28:00	2.549	19.47	0.4536	22.76	812.08	0	0.0006	302
26/6/2013 04:58:35	04:58:00	1.935	19.27	0.4536	22.58	812.16	0.0003	0.0003	281.4
26/6/2013 05:28:35	05:28:00	2.08	19.21	0.4536	22.4	812.24	0	0.0003	275
26/6/2013 05:58:35	05:58:00	1.787	19.11	0.4536	22.24	812.16	0.003	0.007	295.9
26/6/2013 06:28:35	06:28:00	1.693	19.06	0.488	22.09	811.68	0.0288	0.059	308
26/6/2013 06:58:35	06:58:00	1.984	19.69	0.4368	21.93	811.6	0.0859	0.1744	273.3
26/6/2013 07:28:35	07:28:00	2.081	20.63	0.42	21.79	811.36	0.2302	0.46	306.2
26/6/2013 07:58:35	07:58:00	2.58	21.18	0.3688	21.65	811.36	0.219	0.4672	305.2
26/6/2013 08:28:35	08:28:00	2.589	22.34	0.3518	21.53	811.28	0.4152	0.8608	296.5
26/6/2013 08:58:35	08:58:00	2.412	23.77	0.3007	21.42	811.36	0.504	1.0456	287.5
26/6/2013 09:28:35	09:28:00	2.441	24.52	0.3007	21.37	811.2	0.5912	1.224	277
26/6/2013 09:58:35	09:58:00	2.116	25.41	0.2665	21.36	810.88	0.6912	1.4208	295.8
26/6/2013 10:28:35	10:28:00	2.911	25.53	0.2495	21.39	810.8	0.604	1.252	322.2
26/6/2013 10:58:35	10:58:00	3.085	26.15	0.1983	21.5	810.72	0.8768	1.7848	286.9
26/6/2013 11:28:35	11:28:00	3.38	26.4	0.2153	21.66	810.56	0.9176	1.8672	314.5
26/6/2013 11:58:35	11:58:00	3.02	27.04	0.2324	21.85	810.4	0.9824	1.9824	320.3
26/6/2013 12:28:35	12:28:00	3.173	27.04	0.1983	22.1	810.24	0.9888	1.992	302.6
26/6/2013 12:58:35	12:58:00	4.047	27.49	0.1983	22.4	810	0.976	1.9656	325.8
26/6/2013 13:28:35	13:28:00	4.259	27.78	0.1983	22.79	809.76	0.9768	1.9656	305.2
26/6/2013 13:58:35	13:58:00	3.413	27.81	0.1982	23.26	809.44	0.9608	1.9376	296.4
26/6/2013 14:28:35	14:28:00	3.537	28.32	0.1983	23.75	809.04	0.972	1.96	326.6
26/6/2013 14:58:35	14:58:00	3.283	28.6	0.1983	24.25	808.8	0.8984	1.8288	303.8
26/6/2013 15:28:35	15:28:00	3.179	28.25	0.1983	24.74	808.56	0.6656	1.3832	311.8
26/6/2013 15:58:35	15:58:00	3.256	28.26	0.1982	25.26	808.32	0.6248	1.296	190.9
26/6/2013 16:28:35	16:28:00	3.292	28.42	0.1983	25.78	808.08	0.7464	1.5304	26.77
26/6/2013 16:58:35	16:58:00	3.175	28.86	0.1983	26.25	807.92	0.6552	1.352	290.2
26/6/2013 17:28:35	17:28:00	2.928	27.69	0.1983	26.66	808	0.3601	0.7568	207.9
26/6/2013 17:58:35	17:58:00	3.433	27.16	0.1982	27.05	808.16	0.2209	0.4792	323.4
26/6/2013 18:28:35	18:28:00	3.165	27.17	0.1982	27.35	808.24	0.2339	0.5104	292.3
26/6/2013 18:58:35	18:58:00	2.665	27.08	0.1982	27.58	808.24	0.1889	0.4232	285.9
26/6/2013 19:28:35	19:28:00	2.323	26.6	0.2494	27.71	808.4	0.0827	0.1963	271.3
26/6/2013 19:58:35	19:58:00	2.037	25.61	0.2494	27.78	808.8	0.0196	0.05	272.1
26/6/2013 20:28:35	20:28:00	1.7	24.94	0.2665	27.77	809.04	0.0073	0.0155	259.9
26/6/2013 20:58:35	20:58:00	2.021	23.89	0.3176	27.71	809.28	0.0006	0.0008	286.4
26/6/2013 21:28:35	21:28:00	1.975	22.94	0.3347	27.58	809.52	0	0.0003	273.2
26/6/2013 21:58:35	21:58:00	1.956	22.32	0.3518	27.4	809.84	0	0.0006	300.1
26/6/2013 22:28:35	22:28:00	2.193	22.15	0.3518	27.22	810	0.0003	0.0003	293.3
26/6/2013 22:58:35	22:58:00	2.407	21.89	0.3518	26.99	810.08	0.0006	0.0006	297
26/6/2013 23:28:35	23:28:00	2.072	21.37	0.3688	26.72	810.08	0.0003	0.0006	284.2
26/6/2013 23:58:35	23:58:00	2.257	20.59	0.403	26.46	810.16	0.0006	0.0006	288.7
