# Supplementary material for: Transcriptome profiling reveals that foliar water uptake occurs with C3 and crassulacean acid metabolism facultative photosynthesis in Tamarix ramosissima under extreme drought
Source: AoB Plants. 2022 Jan 17;14(1):plab060. doi: 10.1093/aobpla/plab060 (PMC8763614; doi:10.1093/aobpla/plab060)
Supplement: plab060_suppl_Supplementary_Materials [file plab060_suppl_supplementary_materials.zip › plab060_suppl_RNA12-vs-RNA13.genes.filter.xls]

id	RNA12_count	RNA13_count	RNA12_fpkm	RNA13_fpkm	log2(FC)	Pvalue	FDR	significant
Unigene000853	0.00	36.60	0.001	3.47	11.7607199474656	5.18874751827668e-06	0.00338109057194327	yes
Unigene000854	3.00	43.40	0.34	4.57	3.74858751380773	0.000180605779350561	0.0442603144605117	yes
Unigene001618	64.00	1077.00	2.77	43.01	3.95671424989546	5.66020918909455e-08	8.5418845784758e-05	yes
Unigene002249	29.99	0.00	1.39	0.001	-10.4408691676109	2.24823545641969e-05	0.00954235436534134	yes
Unigene002766	0.00	40.00	0.001	6.25	12.6096404744368	2.94064672173027e-06	0.00218726217983124	yes
Unigene003060	0.00	35.00	0.001	4.23	12.0464419480073	7.72045524458559e-06	0.00441852905044779	yes
Unigene003337	2.00	79.00	0.47	17.13	5.18772058440636	5.25204857645052e-07	0.000578804273108707	yes
Unigene003580	4.00	77.00	0.55	9.72	4.14345279008112	6.56709704260975e-06	0.00405428691057843	yes
Unigene004312	44.00	1.00	2.97	0.06	-5.62935662007961	1.13841205220871e-05	0.00583468395965988	yes
Unigene004399	0.00	21.00	0.001	3.92	11.9366379390026	0.000217959895379251	0.0489310958519171	yes
Unigene005181	6.00	70.00	0.39	4.15	3.41156530737204	7.08666466585305e-05	0.0215182703904928	yes
Unigene005556	216.00	19.00	17.95	1.46	-3.6199435698304	7.93155788661827e-06	0.00448860080066872	yes
Unigene007638	0.00	36.62	0.001	1.45	10.5018371849023	5.18874751827668e-06	0.00338109057194327	yes
Unigene008407	13.00	217.00	1.07	16.52	3.9485309850183	5.85675199292392e-07	0.000600350230701077	yes
Unigene008667	1.00	36.00	0.23	7.77	5.0782088323507	4.6924325382676e-05	0.0166498704126812	yes
Unigene009205	36.00	446.00	2.2	25.11	3.51268659974684	1.46495333777174e-06	0.00134894889719429	yes
Unigene010413	43.00	327.00	1.34	9.4	2.81042775610723	5.35678432353756e-05	0.0181889611705718	yes
Unigene010691	2.00	47.00	0.7	15.32	4.45191756497999	3.08679040211573e-05	0.0123308197769223	yes
Unigene010810	0.00	51.16	0.001	6.07	12.567480801143	4.00131630670756e-07	0.000486023257347198	yes
Unigene011021	5.00	65.00	0.21	2.57	3.61330712641512	5.58628943768208e-05	0.0186191369675087	yes
Unigene011110	95.00	613.00	3.89	23.14	2.5725468041213	0.00013395535640604	0.0346548885848921	yes
Unigene011295	1.00	45.00	0.13	5.27	5.34121943349612	9.66399242122225e-06	0.00509733378893362	yes
Unigene011417	3.78	65.95	0.47	7.52	4	2.08449389098079e-05	0.00905971072873634	yes
Unigene011577	28.00	0.00	0.56	0.001	-9.12928301694497	3.56804979318428e-05	0.0134614589697303	yes
Unigene011919	0.00	26.00	0.001	4.27	12.0600203545079	5.79138412377211e-05	0.0187282331354935	yes
Unigene012345	8.00	113.00	1.16	15.22	3.71377164837597	7.72037431638797e-06	0.00441852905044779	yes
Unigene013040	51.00	492.00	3.71	33.05	3.15515917977425	7.51078245879169e-06	0.00441852905044779	yes
Unigene014059	16.00	487.00	2.38	67.18	4.81899831692655	1.81368179487013e-09	4.92668522758522e-06	yes
Unigene014101	24.81	0.00	0.43	0.001	-8.74819284958946	7.4460653019927e-05	0.0223931383079549	yes
Unigene014727	1999.00	215.00	144.71	14.4	-3.32902390413516	8.56162309378198e-06	0.00469834201453523	yes
Unigene014988	299.00	2818.00	28.96	250.07	3.11019848542196	5.17630134834401e-06	0.00338109057194327	yes
Unigene015096	29.00	198.00	1.39	8.76	2.65584598687767	0.000199857889945309	0.0472081714997772	yes
Unigene016965	1.00	43.00	0.07	2.91	5.37752042085068	1.34468317876944e-05	0.00679766670088289	yes
Unigene017342	50.00	564.00	5.08	52.99	3.38281972527117	2.08243976902148e-06	0.00174053519648306	yes
Unigene017388	96.85	3.00	3.51	0.1	-5.1333991254172	4.27247514663201e-07	0.000494209716219552	yes
Unigene017508	0.00	27.92	0.001	2.23	11.1228279948077	3.56804979318428e-05	0.0134614589697303	yes
Unigene017509	111.00	806.00	6.52	43.67	2.74369866154918	5.24379272484874e-05	0.0180412778666466	yes
Unigene017872	165.00	19.00	10.53	1.03	-3.3537891938425	6.57982170368093e-05	0.0206629221686461	yes
Unigene018307	26.38	239.26	0.77	6.47	3.07083536129761	2.34035908374174e-05	0.00985635878306367	yes
Unigene018308	570.62	4860.74	18.12	142.19	2.97216514554557	1.11422960859093e-05	0.00576513011195507	yes
Unigene019055	2036.00	239.00	91.45	9.9	-3.20748273966911	1.75426636419246e-05	0.00800888933057546	yes
Unigene019440	26.00	288.00	1.06	10.77	3.34488207998101	5.370712007684e-06	0.00339279118550531	yes
Unigene019613	77.00	5.00	2.83	0.17	-4.05719540158154	1.97128255826757e-05	0.00870697876630572	yes
Unigene019676	1.00	68.00	0.07	4.65	6.05373198393779	3.58274918035551e-07	0.000461256723450382	yes
Unigene019677	55.00	3232.00	1.81	97.86	5.75665768034983	5.1966085820183e-13	3.15966230089271e-09	yes
Unigene019678	0.00	28.00	0.001	9.86	13.2673719312653	3.56804979318428e-05	0.0134614589697303	yes
Unigene020393	50.00	394.00	3.25	23.62	2.86149734148134	3.79593245270349e-05	0.0141250286500325	yes
Unigene020437	91.31	0.00	11.56	0.001	-13.496853777388	4.33351474893039e-09	9.8096328866621e-06	yes
Unigene021081	8.00	82.00	1.23	11.65	3.2435997342024	8.52143241038313e-05	0.0248899129027578	yes
Unigene021178	2.00	36.00	1.28	21.56	4.07414146275251	0.000191900543227432	0.0461308527099996	yes
Unigene021182	1.00	38.00	0.15	5.17	5.10712987470642	3.23096056900313e-05	0.0128125274301315	yes
Unigene021192	1.00	34.00	0.15	4.75	4.98489310760979	6.91331674174254e-05	0.0213401518150789	yes
Unigene021316	2.00	42.00	0.21	4.1	4.28716267672669	6.802934527761e-05	0.0211194186870971	yes
Unigene021491	512.00	57.00	37.87	3.9	-3.27950939213481	1.94300480151038e-05	0.00865242334888985	yes
Unigene021780	1.00	52.87	0.12	6.04	5.65344223860392	2.46726852125648e-06	0.0019712024150415	yes
Unigene021801	0.00	49.34	0.001	3.47	11.7607199474656	5.43348143287882e-07	0.000578804273108707	yes
Unigene021880	22.00	196.00	1.98	16.29	3.04041426844591	3.74045878977159e-05	0.0140145962159111	yes
Unigene021895	26.00	0.00	1.56	0.001	-10.6073303137496	5.79138412377211e-05	0.0187282331354935	yes
Unigene021971	648.03	4222.29	73.45	442.4	2.59051698967843	9.07515119543942e-05	0.0263654980826649	yes
Unigene021988	9.00	90.00	1.01	8.93	3.14430488236943	7.76434527687895e-05	0.0231681084106501	yes
Unigene022151	1.25	31.00	0.15	3.44	4.51937415909358	0.000127311843100785	0.0335757175338809	yes
Unigene023005	0.00	32.28	0.001	1.69	10.7228075311695	1.44592397981502e-05	0.00701376410494555	yes
Unigene023337	112.00	878.00	3.79	27.4	2.8539061396768	2.8717709830522e-05	0.0115568573309082	yes
Unigene023381	48.00	543.00	4.99	52.15	3.38555553206987	2.07766559971371e-06	0.00174053519648306	yes
Unigene023520	649.98	85.35	19.81	2.4	-3.04512256928097	5.34374191550672e-05	0.0181889611705718	yes
Unigene023768	162.00	13.00	67.24	5.04	-3.73782408573625	7.72640737359262e-06	0.00441852905044779	yes
Unigene024041	73.97	3.00	38.23	1.11	-5.10607361848454	3.84753445569731e-06	0.0027503796303832	yes
Unigene024546	0.00	29.90	0.001	5.33	12.3799198176465	2.24823545641969e-05	0.00954235436534134	yes
Unigene024820	307.00	29.00	10.29	0.89	-3.53129383592757	8.01929368295988e-06	0.00449146584750355	yes
Unigene025009	32.00	449.00	1.88	24.3	3.69215174681551	5.78249066254415e-07	0.000600350230701077	yes
Unigene025012	0.00	40.00	0.001	6.48	12.661778097772	2.94064672173027e-06	0.00218726217983124	yes
Unigene025013	1.00	198.00	0.06	11.22	7.54689445988764	3.28403923083774e-11	1.37242525640733e-07	yes
Unigene025082	700.00	4104.00	47.3	251.67	2.41162116345629	0.000198827456018122	0.0472081714997772	yes
Unigene025103	171.00	1148.00	10.49	64.98	2.63098106575222	8.37403110575321e-05	0.0245915871304519	yes
Unigene025167	3.00	69.00	1.65	35.62	4.4321495868558	5.32776449955867e-06	0.00339279118550531	yes
Unigene025168	305.00	2876.00	11.94	110.66	3.21225908717802	5.1588495956637e-06	0.00338109057194327	yes
Unigene025564	75.00	6.00	1.06	0.08	-3.7279204545632	5.24687436115846e-05	0.0180412778666466	yes
Unigene025717	18.00	150.00	1.28	9.86	2.94544383637791	8.00724991216462e-05	0.0236422757189174	yes
Unigene025723	23.00	596.00	0.67	15.89	4.56781421889075	3.9459897137014e-09	9.32077083330303e-06	yes
Unigene025846	1.00	35.00	0.12	3.86	5.00749453654692	5.68506249828575e-05	0.0187186712367799	yes
Unigene025927	13.00	114.00	0.88	7.15	3.02236781302845	9.68414249860057e-05	0.0275455546420928	yes
Unigene026176	36.00	1.00	1.36	0.03	-5.50250034052918	4.6924325382676e-05	0.0166498704126812	yes
Unigene026279	105.00	646.00	4.61	26.12	2.50231624111709	0.000186698176703948	0.0452161299715088	yes
Unigene026323	697.00	110.00	38.42	5.59	-2.78093733082234	0.000199171832856685	0.0472081714997772	yes
Unigene026369	41.00	341.00	2.2	16.89	2.94059389927673	3.29014055078717e-05	0.012952663466896	yes
Unigene026571	10.00	515.00	0.6	28.62	5.57591736111815	4.55293535277658e-11	1.76679908461176e-07	yes
Unigene026639	2.00	51.00	0.2	4.6	4.52356195605701	1.4829535983284e-05	0.0071243138649843	yes
Unigene026659	215.00	28.00	8.96	1.08	-3.05246741989414	0.000100666403952842	0.0283118229755157	yes
Unigene026711	6.00	70.00	0.66	7.16	3.4394216579058	7.08666466585305e-05	0.0215182703904928	yes
Unigene026795	62.00	6.00	3.43	0.31	-3.46786845578594	0.000206665216948021	0.0479816577194533	yes
Unigene027016	93.00	8.00	3.87	0.31	-3.64199344575754	3.99735877132963e-05	0.0147733678454963	yes
Unigene027117	31.48	0.00	4.44	0.001	-12.1163439612375	1.79858836513575e-05	0.00807551311579299	yes
Unigene027143	409.00	2622.00	18.51	109.15	2.55993533000758	0.000105001611626629	0.0289569926723427	yes
Unigene027165	138.00	956.00	8.64	54.91	2.6679656937808	6.77114613518932e-05	0.0211194186870971	yes
Unigene027211	6.00	81.00	1.11	13.86	3.64229567578711	2.45135677955576e-05	0.0100891902363413	yes
Unigene027342	83.00	9.00	1.75	0.17	-3.36374827058199	0.000164134249227933	0.0407172853518498	yes
Unigene027523	2023.00	11661.00	143.16	761.5	2.41121558784563	0.000217684788623798	0.0489310958519171	yes
Unigene027656	25.00	248.00	1.23	11.26	3.19447660674099	1.35132529026534e-05	0.00679766670088289	yes
Unigene027703	41.16	583.05	4.91	64.34	3.71192100633805	4.02574116121041e-07	0.000486023257347198	yes
Unigene027807	84.00	1107.00	10.72	130.09	3.60113325564474	4.27548532291248e-07	0.000494209716219552	yes
Unigene027957	0.00	200.00	0.001	10.27	13.3261485612056	2.96595691815297e-12	1.61134507449414e-08	yes
Unigene028340	130.00	2394.00	5.39	84.1	3.96374862239	1.90320976224391e-08	3.04110529303491e-05	yes
Unigene028780	74.40	741.98	4.21	38.7	3.20044142796538	4.54137408602807e-06	0.00319368445315583	yes
Unigene029121	111.40	13.00	5.75	0.62	-3.21322183544486	0.000133821433997154	0.0346548885848921	yes
Unigene029195	7.00	126.00	0.66	11.19	4.08360020161794	1.64566644747664e-06	0.00146566830751657	yes
Unigene029782	10.00	559.00	1.09	56.4	5.69329512250923	2.12076705043276e-11	9.60141935965926e-08	yes
Unigene030627	0.00	40.00	0.001	10.1	13.3020676725265	2.94064672173027e-06	0.00218726217983124	yes
Unigene030630	9.00	133.53	1.48	20.31	3.7785211586672	3.73714976205963e-06	0.00270709163030901	yes
Unigene030777	32.00	400.00	2.52	29.09	3.52902765760039	1.55380810600066e-06	0.00140692144638007	yes
Unigene030797	17.00	172.00	2.28	21.34	3.22645444665968	2.02005653424169e-05	0.00885045414453891	yes
Unigene030872	363.00	2848.00	12.46	88.88	2.83455474836509	2.22447378427885e-05	0.00954235436534134	yes
Unigene030953	5.30	62.04	0.23	2.43	3.40125054754877	7.80401236774587e-05	0.0231681084106501	yes
Unigene031201	353.00	2301.00	15.05	90.44	2.58719750510446	9.4302646208132e-05	0.0272514583148691	yes
Unigene031510	7.00	70.00	0.62	5.77	3.21823119825861	0.000140031259837679	0.0360550629595329	yes
Unigene031580	17.00	127.36	0.48	3.43	2.83710226545166	0.000201114253124623	0.0472992863365995	yes
Unigene031651	59.00	636.00	8.79	90.54	3.36462023610444	2.76354309726284e-06	0.00216146380221042	yes
Unigene031937	82.28	0.00	7.69	0.001	-12.9087678828492	1.06731771875554e-08	1.99949093188107e-05	yes
Unigene032037	950.00	5623.83	48.57	265.58	2.45100911444536	0.000181204080417962	0.0442603144605117	yes
Unigene032369	3.00	51.00	0.26	4.05	3.9613383796309	4.85125899875822e-05	0.0170038192828733	yes
Unigene033158	154.00	1007.00	13.22	79.35	2.58550804621485	0.000103972100399287	0.0288193687270023	yes
Unigene033183	19.00	197.00	1.54	14.7	3.25481389902883	1.41411065773701e-05	0.00698416398304874	yes
Unigene033224	9.17	289.95	0.41	11.9	4.85919385357722	4.81950190156279e-09	1.02502090389743e-05	yes
Unigene033225	0.00	32.45	0.001	3.39	11.7270695580237	1.44592397981502e-05	0.00701376410494555	yes
Unigene033695	196.00	4567.00	10.89	234.54	4.42875813129354	1.92160610975813e-09	4.97128651099714e-06	yes
Unigene034142	1063.00	158.00	99.8	13.7	-2.86486392237673	0.000118995970222166	0.0318463698040878	yes
Unigene034392	0.00	21.47	0.001	3.25	11.6662240028032	0.000217959895379251	0.0489310958519171	yes
Unigene034393	66.00	1952.53	2.73	74.37	4.76774791588803	3.18678943251974e-10	9.61843868277403e-07	yes
Unigene034556	147.87	2786.83	10.14	176.41	4.12080278655661	1.41749556422952e-08	2.33362724283216e-05	yes
Unigene034557	12.13	159.17	0.78	9.46	3.60029415447715	4.58524862586796e-06	0.00319368445315583	yes
Unigene034558	3.00	85.00	0.23	5.97	4.69802516520779	1.04805789475062e-06	0.00101676588046449	yes
Unigene034716	42.00	411.00	4.69	41.78	3.15515266455173	8.84281222478933e-06	0.00480412302548355	yes
Unigene035401	247.00	3871.00	7.45	106.37	3.83570708276461	6.59893147768282e-08	9.43438813998822e-05	yes
Unigene035483	621.00	3961.00	33.06	194.47	2.55638898464894	0.000106575447483527	0.0292425803580052	yes
Unigene035714	63.00	1391.00	7.44	151.83	4.35101044862185	4.90548952682469e-09	1.02502090389743e-05	yes
Unigene035907	24.00	416.00	0.78	12.49	4.00115554274571	1.34129780096485e-07	0.000182175067327046	yes
Unigene035931	798.00	5761.00	51.37	341.74	2.7339011434918	4.0409406442007e-05	0.0148335286025767	yes
Unigene036087	69.00	539.00	2.32	16.67	2.84505739385885	3.46776150442514e-05	0.0133614572349226	yes
Unigene036246	131.00	853.00	6.43	38.6	2.5857102048275	0.000115506380942825	0.0315338224314662	yes
Unigene036603	165.00	1183.00	7.34	48.48	2.72353773062974	5.08541459963858e-05	0.0177102823313567	yes
Unigene036679	121.00	855.00	6.7	43.63	2.70308747303137	6.30987025032236e-05	0.0199815400031925	yes
Unigene036712	679.00	12520.00	29.83	506.92	4.08692220229296	1.35892354049711e-08	2.32061450511391e-05	yes
Unigene037230	172.00	22.00	5.57	0.66	-3.07713939798158	0.000117846667301044	0.0318463698040878	yes
Unigene037232	106.00	10.00	5.43	0.4	-3.762880292917	4.62557644691485e-05	0.0166498704126812	yes
Unigene037834	66.00	542.00	2.64	20.01	2.92211133254729	2.38627872323487e-05	0.00989631683022167	yes
Unigene037897	203.00	22.00	9.99	1	-3.32048467801769	3.3317241099829e-05	0.0130220077300109	yes
Unigene038128	397.00	0.00	176.08	0.001	-17.4258715247789	5.31120838169665e-15	5.77094657921631e-11	yes
Unigene038129	246.00	0.00	54.09	0.001	-15.7230742770409	5.23431024665631e-13	3.15966230089271e-09	yes
Unigene038131	1270.00	7.00	92.67	0.47	-7.62329780467116	1.07641907563756e-15	1.46199238853093e-11	yes
Unigene038132	2018.00	2.00	111.66	0.1	-10.1248967458929	4.02719017349582e-20	1.0939459387284e-15	yes
Unigene038133	36.00	0.00	17.56	0.001	-14.1000052244227	6.3167361092064e-06	0.00394454757863178	yes
Unigene038134	72.00	0.00	25.49	0.001	-14.6376437529096	3.22963554697572e-08	5.01313257131706e-05	yes
Unigene038135	1007.00	122.00	45.66	6.07	-2.91116243796902	2.52678256709889e-05	0.0103214318274698	yes
Unigene038776	287.00	2364.00	11.53	84.89	2.88020210203575	1.56052566248229e-05	0.00737219462533371	yes
Unigene038856	104.00	1.00	33.14	0.3	-6.78746729161293	1.25662408105571e-08	2.27566243585316e-05	yes
Unigene038859	326.59	20.00	33.09	1.87	-4.1452851164249	3.65079500595759e-07	0.000461256723450382	yes
Unigene038861	428.72	24.98	72.97	3.95	-4.20737889535754	1.69653134948555e-07	0.000224802817450856	yes
Unigene038863	432.00	6.07	107.44	1.86	-5.85208477831941	1.4897758645517e-11	7.35786756085132e-08	yes
Unigene039120	81.00	851.00	2.51	24.29	3.27460322068509	2.97926301920763e-06	0.00218726217983124	yes
Unigene039515	2103.00	334.00	72.41	10.6	-2.77212468603056	0.000173028634955718	0.0427286349085193	yes
Unigene039627	156.45	14.04	35.3	4	-3.14159627838382	1.6202258669777e-05	0.00752338725650979	yes
Unigene039773	62.00	511.00	1.57	10.13	2.68979770990951	2.3713780252186e-05	0.00989631683022167	yes
Unigene040391	304.82	32.00	32.69	2.72	-3.58717082051693	1.67152138636637e-05	0.00769579778631457	yes
Unigene041189	888.00	19164.00	61.34	1233.24	4.32948161213698	3.18360141534587e-09	7.86175898604138e-06	yes
Unigene041334	2325.00	323.00	17.66	2.26	-2.96609066523328	6.32606552891532e-05	0.0199815400031925	yes
Unigene041352	44.00	280.00	1.11	6.52	2.55431228788097	0.000202852688695149	0.0475025037561641	yes
Unigene041477	278.55	28.00	24.55	2.55	-3.2671538723432	1.36623833003689e-05	0.00680963266002241	yes
Unigene042157	477.00	3008.00	15.89	92.29	2.5380552097286	0.000118790021493577	0.0318463698040878	yes
Unigene042462	13.00	166.00	0.94	11.06	3.55654681855707	5.22772066049246e-06	0.00338109057194327	yes
Unigene043394	281.00	36.00	8.03	0.95	-3.07940056918637	7.08984391087138e-05	0.0215182703904928	yes
Unigene043784	0.00	46.17	0.001	1.93	10.9143851321554	1.03207686051889e-06	0.00101676588046449	yes
Unigene043816	98.07	8.09	7.12	0.6	-3.56884283535788	2.68588793030367e-05	0.0108894716028013	yes
Unigene043817	217.33	32.15	77.9	10.75	-2.85728666847221	0.000220429130250659	0.0492817851368633	yes
Unigene044293	317.97	24.72	17.16	1.23	-3.80231933216031	2.13181280472576e-06	0.00175480494022941	yes
Unigene044723	11.00	100.00	4.6	39.05	3.08561678208497	0.000101619891772669	0.0283118229755157	yes
Unigene045225	92.32	11.02	3.51	0.39	-3.16992500144231	0.000214291737315407	0.0489310958519171	yes
Unigene045853	739.00	82.00	14.58	1.49	-3.29060648386478	1.49494143095312e-05	0.0071243138649843	yes
Unigene046086	898.00	5397.99	51.41	284.99	2.47079038030977	0.000163748460556621	0.0407172853518498	yes
Unigene046360	229.00	1856.00	7.42	56.65	2.93258486408707	1.79627893896754e-05	0.00807551311579299	yes
Unigene047119	1396.00	219.00	47.78	6.76	-2.82131170217415	0.000162960557214867	0.0407172853518498	yes
Unigene047544	3.00	65.00	0.25	4.96	4.31034012061215	8.36369005120027e-06	0.00463655666430213	yes
Unigene047657	42.00	285.00	3.18	19.89	2.64494460554939	0.000152635813066828	0.0389314481328386	yes
Unigene047663	57.00	530.00	3	25.99	3.11492222797632	9.44828227209344e-06	0.00508224038889398	yes
Unigene047714	253.02	36.80	32.03	3.17	-3.33686905263528	0.000187263091657883	0.0452161299715088	yes
Unigene048474	84.00	533.00	2.59	15.2	2.55304732064439	0.000157582784848141	0.0396349885890269	yes
Unigene049840	92.00	2765.00	3.69	101.55	4.78242561312312	2.34644907805696e-10	7.49869914780461e-07	yes
Unigene050424	115.00	11.00	11.8	1.04	-3.50413142610811	4.14817841417687e-05	0.0151249823413021	yes
Unigene050425	552.00	67.00	11.54	1.29	-3.16120025322223	3.41844244914236e-05	0.0132655100983576	yes
Unigene050472	258.00	2440.00	9.18	90.38	3.2994374982572	5.08653568444228e-06	0.00338109057194327	yes
Unigene051354	464.04	58.00	57.67	5.78	-3.31867962455644	4.71962900079684e-05	0.0166498704126812	yes
Unigene051355	154.96	20.00	52.28	6.29	-3.05512721891614	0.00014326033735758	0.0367124887168047	yes
Unigene051511	2775.00	420.00	36.29	5.33	-2.76736461872016	0.00011817720502878	0.0318463698040878	yes
Unigene051569	439.02	4427.87	44.98	418.02	3.2162164028973	2.78498133843928e-06	0.00216146380221042	yes
Unigene051570	99.98	1148.13	10.11	107.29	3.40766071313768	1.30355349796871e-06	0.00122639341462632	yes
Unigene051936	361.00	3993.00	11.13	113.41	3.34902235866345	1.30928467914016e-06	0.00122639341462632	yes
Unigene051964	0.00	20.73	0.001	8.59	13.0684424160258	0.000217959895379251	0.0489310958519171	yes
Unigene052263	1627.00	11276.00	36.98	241.31	2.70607057289939	5.39411844768785e-05	0.0182019668960239	yes
Unigene052265	158.00	2520.00	9	122.12	3.76223068298974	6.23171759322245e-08	9.15018252444836e-05	yes
Unigene052585	67.00	2.00	19.1	0.53	-5.17143646835991	2.4314274720012e-06	0.0019712024150415	yes
Unigene052586	1359.00	39.00	53.2	1.39	-5.25826945766504	1.53669085264979e-10	5.53750882835292e-07	yes
Unigene052589	459.00	1.00	136.34	0.28	-8.92756634564766	1.392365459012e-14	1.2607405109534e-10	yes
Unigene052590	696.00	5.00	55.22	0.37	-7.22152180695912	6.04183826362388e-14	4.68915698837369e-10	yes
Unigene053367	251.00	1739.89	10.36	69.03	2.73619948125869	6.12488557535787e-05	0.0196895138188191	yes
Unigene053368	42.00	333.00	1.34	9.81	2.87202013576147	4.66607359364339e-05	0.0166498704126812	yes
Unigene053547	352.00	2071.00	6.82	36.98	2.43890158038002	0.000203784297539623	0.0475158511447753	yes
Unigene053593	70.99	7.00	9.13	0.83	-3.4594316186373	0.000154728740138249	0.0390981534615385	yes
Unigene053600	44.38	3.00	11.66	0.73	-3.99752751432048	0.000154728128927488	0.0390981534615385	yes
Unigene053601	482.86	52.38	95.54	8.37	-3.51280534892092	1.57921925467398e-05	0.00739619169551102	yes
Unigene054022	10.00	126.00	0.48	6.95	3.85590666688971	1.07707335849947e-05	0.0056264655212076	yes
Unigene054067	8546.00	13.00	35.31	0.05	-9.46393301087224	3.94607148168021e-22	2.14382171456722e-17	yes
Unigene054230	583.00	90.00	16.75	2.38	-2.81512761692455	0.000181675197406385	0.0442603144605117	yes
Unigene054278	26.00	0.00	11.27	0.001	-13.4601998950596	5.79138412377211e-05	0.0187282331354935	yes
Unigene054279	51.00	0.00	22.62	0.001	-14.4653113088772	5.43348143287882e-07	0.000578804273108707	yes
Unigene054281	112.00	1.00	52.87	0.44	-6.90880199274365	6.56996053658981e-09	1.32197339271056e-05	yes
Unigene054284	878.35	29.87	105.49	3.31	-4.99413121684821	1.07790429426959e-09	3.08212549995149e-06	yes
Unigene054286	137.35	4.00	18.87	0.51	-5.20945336562895	6.90695313911837e-08	9.62156282415444e-05	yes
Unigene054288	1698.00	8.00	151.83	0.66	-7.84577514037143	1.38763316533041e-16	2.51291115353568e-12	yes
Unigene054441	89.99	629.00	14.11	43.14	1.61230818856319	7.4605323842951e-05	0.0223931383079549	yes
Unigene054664	169.00	21.00	30.12	3.47	-3.11771420209367	0.000101103925774559	0.0283118229755157	yes
Unigene055158	384.84	37.00	30.88	2.74	-3.49442495430755	7.21419839527264e-06	0.00435481078242636	yes
Unigene055160	53.00	4.00	71.16	5.09	-3.80532894919146	0.000128790535364493	0.0338016048564357	yes
Unigene055185	137.00	17.00	15.19	1.74	-3.12596265865335	0.000129775388372331	0.0338963331706347	yes
Unigene055188	181.99	26.00	15.39	2.03	-2.92244159914303	0.000216991514511327	0.0489310958519171	yes
Unigene058078	50.00	316.00	3.24	18.92	2.54584637045477	0.000196939607063138	0.0471336342402033	yes
Unigene058121	1.00	55.00	0.14	7.28	5.70043971814109	1.8651924003656e-06	0.00160844718614385	yes
Unigene058214	5.00	64.00	0.43	5.11	3.57091472623552	6.23732748298431e-05	0.0199330310291513	yes
Unigene058513	10.00	288.00	0.97	25.8	4.73324250812349	9.6720144603901e-09	1.87664714858598e-05	yes
Unigene058618	45.00	1.00	2.25	0.05	-5.49185309632967	9.66399242122225e-06	0.00509733378893362	yes
Unigene060891	1.00	101.00	0.07	6.23	6.4757334309664	1.36687645714264e-08	2.32061450511391e-05	yes
Unigene061258	0.00	35.00	0.001	3.28	11.6794800995054	7.72045524458559e-06	0.00441852905044779	yes
Unigene063349	0.00	24.00	0.001	5.38	12.393390457444	9.63608450846118e-05	0.0275455546420928	yes
Unigene063584	0.00	21.00	0.001	7.29	12.8317030992143	0.000217959895379251	0.0489310958519171	yes
Unigene063908	22.00	316.00	2.57	34.14	3.73162279383386	7.8661660658239e-07	0.000791394574118669	yes
Unigene064566	0.00	21.00	0.001	3.67	11.8415643477306	0.000217959895379251	0.0489310958519171	yes
Unigene064634	3.00	47.00	0.27	3.96	3.87446911791614	9.86135179196441e-05	0.0279035166746793	yes
Unigene065235	3.00	50.00	0.44	6.82	3.95419631038688	5.56909457589899e-05	0.0186191369675087	yes
Unigene066611	41.00	1381.00	4.07	126.76	4.96092696011599	1.63083752859753e-10	5.53750882835292e-07	yes
Unigene066903	5.00	103.00	0.4	7.58	4.24412594328373	1.69839271034939e-06	0.00148823030915906	yes
Unigene067228	35.00	1.00	1.62	0.04	-5.33985000288463	5.68506249828575e-05	0.0187186712367799	yes
Unigene069302	0.00	50.00	0.001	14.43	13.8167836793786	4.65726979961044e-07	0.000527125320152575	yes
Unigene069446	1.00	31.00	0.14	4.09	4.86860211088414	0.000127311843100785	0.0335757175338809	yes
Unigene070115	0.00	24.00	0.001	8.18	12.9978851278291	9.63608450846118e-05	0.0275455546420928	yes
Unigene070977	1.00	31.00	0.1	2.86	4.83794324189103	0.000127311843100785	0.0335757175338809	yes
Unigene071506	1.00	47.00	0.13	5.44	5.38702312310925	7.0186828017919e-06	0.00428439325006461	yes
