# Supplementary material for: Transcriptome profiling reveals that foliar water uptake occurs with C3 and crassulacean acid metabolism facultative photosynthesis in Tamarix ramosissima under extreme drought
Source: AoB Plants. 2022 Jan 17;14(1):plab060. doi: 10.1093/aobpla/plab060 (PMC8763614; doi:10.1093/aobpla/plab060)
Supplement: plab060_suppl_Supplementary_Materials [file plab060_suppl_supplementary_materials.zip › plab060_suppl_RNA12-vs-RNA13.genes.xls]

id	RNA12_count	RNA13_count	RNA12_fpkm	RNA13_fpkm	log2(FC)	Pvalue	FDR	significant
Unigene000001	0.00	1.00	0.001	0.26	8.02236781302845	1	1	notest
Unigene000002	0.00	0.00	0.001	0.001	0	1	1	notest
Unigene000003	5.00	3.00	1.24	0.69	-0.845671853608706	0.769726247987118	1	no
Unigene000004	1.00	3.00	0.19	0.52	1.45251220469751	0.658385093167702	1	no
Unigene000005	17.00	10.00	0.92	0.5	-0.879705766282288	0.454081824666901	1	no
Unigene000006	5.00	8.00	0.57	0.85	0.57650092197296	0.670342248230723	1	no
Unigene000007	0.00	1.00	0.001	0.24	7.90689059560852	1	1	notest
Unigene000008	2.00	5.00	0.48	1.13	1.23521646169403	0.521739130434783	1	no
Unigene000009	0.00	2.00	0.001	0.48	8.90689059560852	0.523809523809524	1	no
Unigene000010	0.00	0.00	0.001	0.001	0	1	1	notest
Unigene000011	7.00	0.00	0.95	0.001	-9.89178370321831	0.0347826086956522	0.885091131249365	no
Unigene000012	4.00	0.00	0.75	0.001	-9.55074678538324	0.161490683229814	1	no
Unigene000013	5.00	2.00	0.97	0.36	-1.42998784074482	0.521739130434783	1	no
Unigene000014	0.00	1.00	0.001	0.99	9.95128471496697	1	1	notest
Unigene000015	1.00	0.00	0.81	0.001	-9.66177809777199	1	1	notest
Unigene000016	1.00	1.00	0.38	0.36	-0.0780025120012732	1	1	no
Unigene000017	1.00	3.00	0.09	0.26	1.53051471669878	0.658385093167702	1	no
Unigene000018	0.00	0.00	0.001	0.001	0	1	1	notest
Unigene000019	2.00	1.00	0.45	0.21	-1.09953567355091	1	1	no
Unigene000020	4.00	3.00	0.33	0.23	-0.520832163301441	1	1	no
Unigene000021	3.00	0.00	0.63	0.001	-9.29920801838728	0.285714285714286	1	no
Unigene000022	1.00	0.00	0.9	0.001	-9.81378119121704	1	1	notest
Unigene000023	83.88	69.33	4.06	3.1	-0.389211511910939	0.744283453380425	1	no
Unigene000024	876.12	1093.67	49.2	56.65	0.203417640481276	0.592965261028179	1	no
Unigene000025	2.00	1.00	0.32	0.15	-1.09310940439148	1	1	no
Unigene000026	0.00	0.00	0.001	0.001	0	1	1	notest
Unigene000027	1.00	2.00	0.35	0.65	0.893084796083488	1	1	no
Unigene000028	1.00	2.00	0.26	0.49	0.914270125974116	1	1	no
Unigene000029	3.00	1.00	1.84	0.57	-1.69067194189227	0.658385093167702	1	no
Unigene000030	0.00	0.00	0.001	0.001	0	1	1	notest
Unigene000031	76.00	25.00	3.46	1.05	-1.7203827099706	0.0367504947451889	0.910433597134804	no
Unigene000032	0.00	1.00	0.001	0.87	9.76487159073609	1	1	notest
Unigene000033	1155.00	1463.00	80.22	93.77	0.225164466460856	0.57102024752411	1	no
Unigene000034	0.00	0.00	0.001	0.001	0	1	1	notest
Unigene000035	1.00	1.00	0.41	0.38	-0.109624491174498	1	1	no
Unigene000036	6.00	3.00	0.33	0.15	-1.13750352374993	0.585507246376812	1	no
Unigene000037	2.00	1.00	0.49	0.23	-1.0911478880582	1	1	no
Unigene000038	0.00	0.00	0.001	0.001	0	1	1	notest
Unigene000039	0.00	0.00	0.001	0.001	0	1	1	notest
Unigene000040	3.00	3.00	0.48	0.44	-0.125530882083859	1	1	no
Unigene000041	2.00	1.00	0.21	0.1	-1.0703893278914	1	1	no
Unigene000042	23.00	7.00	1.56	0.44	-1.82597060022495	0.0741359843367163	1	no
Unigene000043	4.00	4.00	0.44	0.4	-0.137503523749935	1	1	no
Unigene000044	3.00	1.00	0.37	0.11	-1.75002174699165	0.658385093167702	1	no
Unigene000045	3.00	8.00	0.33	0.8	1.27753397552891	0.33368077865829	1	no
Unigene000046	1.00	0.00	1.48	0.001	-10.5313814605163	1	1	notest
Unigene000047	0.00	0.00	0.001	0.001	0	1	1	notest
Unigene000048	3.00	1.00	1.62	0.51	-1.66742466091313	0.658385093167702	1	no
Unigene000049	12.00	31.00	0.46	1.09	1.24462236871991	0.114552197612795	1	no
Unigene000050	7.00	8.00	0.57	0.6	0.0740005814437768	1	1	no
Unigene000051	2.00	1.00	0.23	0.11	-1.06413033741972	1	1	no
Unigene000052	0.00	0.00	0.001	0.001	0	1	1	notest
Unigene000053	6.00	2.00	0.89	0.27	-1.72084592880293	0.372946859903382	1	no
Unigene000054	3.00	1.00	1.37	0.43	-1.67176732825843	0.658385093167702	1	no
Unigene000055	1.00	18.00	0.32	5.34	4.06069593168755	0.00304284898278224	0.261569461292079	no
Unigene000056	0.00	16.00	0.001	4.47	12.1260591160707	0.00100640923777743	0.137723428387839	no
Unigene000057	0.00	1.00	0.001	0.89	9.79766152585376	1	1	notest
Unigene000058	0.00	0.00	0.001	0.001	0	1	1	notest
Unigene000059	0.00	0.00	0.001	0.001	0	1	1	notest
Unigene000060	0.00	1.00	0.001	0.26	8.02236781302845	1	1	notest
Unigene000061	3.00	1.00	0.9	0.28	-1.68449817427207	0.658385093167702	1	no
Unigene000062	2.00	3.00	0.28	0.38	0.440572591385981	1	1	no
Unigene000063	2.00	1.00	0.79	0.37	-1.09432738254815	1	1	no
Unigene000064	1.00	1.00	1.42	1.35	-0.0729315224538511	1	1	no
Unigene000065	3.00	4.00	0.51	0.63	0.304854581528421	1	1	no
Unigene000066	0.00	0.00	0.001	0.001	0	1	1	notest
Unigene000067	2.00	1.00	0.7	0.33	-1.08488889758651	1	1	no
Unigene000068	0.00	0.00	0.001	0.001	0	1	1	notest
Unigene000069	5.00	1.00	0.4	0.07	-2.51457317282976	0.282608695652174	1	no
Unigene000070	0.00	0.00	0.001	0.001	0	1	1	notest
Unigene000071	0.00	1.00	0.001	0.4	8.64385618977473	1	1	notest
Unigene000072	0.00	0.00	0.001	0.001	0	1	1	notest
Unigene000073	0.00	0.00	0.001	0.001	0	1	1	notest
Unigene000074	5.00	5.00	0.3	0.28	-0.0995356735509142	1	1	no
Unigene000075	1.00	0.00	0.53	0.001	-9.04984854945056	1	1	notest
Unigene000076	1.00	2.00	0.28	0.51	0.865070419913891	1	1	no
Unigene000077	9.00	4.00	0.77	0.31	-1.31259023030803	0.390133159226838	1	no
Unigene000078	1.00	2.00	0.34	0.63	0.889817082249577	1	1	no
Unigene000079	2.00	2.00	1.14	1.07	-0.0914230277635949	1	1	no
Unigene000080	1.00	0.00	1.04	0.001	-10.0223678130285	1	1	notest
Unigene000081	1.00	1.00	0.63	0.59	-0.0946368741380754	1	1	no
Unigene000082	0.00	0.00	0.001	0.001	0	1	1	notest
Unigene000083	1.00	0.00	0.55	0.001	-9.10328780841202	1	1	notest
Unigene000084	0.00	0.00	0.001	0.001	0	1	1	notest
Unigene000085	0.00	1.00	0.001	0.89	9.79766152585376	1	1	notest
Unigene000086	2.00	1.00	0.4	0.19	-1.07400058144378	1	1	no
Unigene000087	4.00	2.00	1.8	0.84	-1.09953567355091	0.726708074534161	1	no
Unigene000088	4.00	0.00	1.45	0.001	-10.5018371849023	0.161490683229814	1	no
Unigene000089	2.00	2.00	0.54	0.5	-0.111031312388744	1	1	no
Unigene000090	6.00	6.00	0.39	0.36	-0.115477217419936	1	1	no
Unigene000091	0.00	4.00	0.001	2.32	11.1799090900149	0.161490683229814	1	no
Unigene000092	0.00	6.00	0.001	3.31	11.6926155016946	0.0565217391304347	1	no
Unigene000093	13.00	15.00	0.89	0.95	0.09412217736455	0.904233419656591	1	no
Unigene000094	1.00	0.00	0.89	0.001	-9.79766152585376	1	1	notest
Unigene000095	2.00	12.00	0.12	0.66	2.4594316186373	0.0536328609888605	1	no
Unigene000096	3.00	2.00	0.58	0.36	-0.68805599368526	1	1	no
Unigene000097	0.00	0.00	0.001	0.001	0	1	1	notest
Unigene000098	0.00	0.00	0.001	0.001	0	1	1	notest
Unigene000099	4.00	6.00	1.3	1.82	0.485426827170242	0.799900049975013	1	no
Unigene000100	3.00	1.00	0.6	0.19	-1.65896308216493	0.658385093167702	1	no
Unigene000101	13.00	5.00	1.18	0.42	-1.49032562658308	0.22815758642039	1	no
Unigene000102	0.00	0.00	0.001	0.001	0	1	1	notest
Unigene000103	1.00	0.00	0.43	0.001	-8.74819284958946	1	1	notest
Unigene000104	0.00	0.00	0.001	0.001	0	1	1	notest
Unigene000105	9.00	2.00	4.66	0.97	-2.26427330246715	0.137873920182766	1	no
Unigene000106	4.00	3.00	2.91	2.05	-0.505395243402838	1	1	no
Unigene000107	1.00	0.00	0.32	0.001	-8.32192809488736	1	1	notest
Unigene000108	0.00	0.00	0.001	0.001	0	1	1	notest
Unigene000109	1.00	2.00	0.44	0.82	0.898120385980786	1	1	no
Unigene000110	0.00	2.00	0.001	0.76	9.56985560833095	0.523809523809524	1	no
Unigene000111	3.00	2.00	1.23	0.76	-0.694586991895654	1	1	no
Unigene000112	0.00	2.00	0.001	0.89	9.79766152585376	0.523809523809524	1	no
Unigene000113	0.00	0.00	0.001	0.001	0	1	1	notest
Unigene000114	1.00	1.00	0.13	0.12	-0.115477217419936	1	1	no
Unigene000115	1.00	1.00	0.49	0.46	-0.0911478880581953	1	1	no
Unigene000116	12.00	6.00	3.21	1.49	-1.10726096666014	0.394643218931075	1	no
Unigene000117	2.00	6.00	0.17	0.46	1.43609911480667	0.372946859903382	1	no
Unigene000118	0.00	1.00	0.001	0.89	9.79766152585376	1	1	notest
Unigene000119	5.00	4.00	3.6	2.71	-0.409704054975803	1	1	no
Unigene000120	19.00	22.00	1.07	1.14	0.0914230277635949	0.859853262159903	1	no
Unigene000121	0.00	0.00	0.001	0.001	0	1	1	notest
Unigene000122	8.00	7.00	2.28	1.86	-0.293731203056711	1	1	no
Unigene000123	10.00	16.00	0.68	1.01	0.570748641501455	0.521384999948501	1	no
Unigene000124	3.00	4.00	2.11	2.64	0.323294930651268	1	1	no
Unigene000125	2.00	1.00	0.41	0.19	-1.1096244911745	1	1	no
Unigene000126	0.00	1.00	0.001	0.2	7.64385618977472	1	1	notest
Unigene000127	1.00	0.00	0.36	0.001	-8.49185309632968	1	1	notest
Unigene000128	32.00	34.00	1.5	1.47	-0.0291463456595165	0.953266866300944	1	no
Unigene000129	0.00	0.00	0.001	0.001	0	1	1	notest
Unigene000130	1.00	4.00	0.3	1.14	1.92599941855622	0.43064182194617	1	no
Unigene000131	1.00	1.00	0.3	0.28	-0.0995356735509142	1	1	no
Unigene000132	0.00	0.00	0.001	0.001	0	1	1	notest
Unigene000133	0.00	0.00	0.001	0.001	0	1	1	notest
Unigene000134	6.00	26.00	6.89	28.22	2.03414209989297	0.0281231456187105	0.8365280399219	no
Unigene000135	6.00	1.00	0.4	0.06	-2.73696559416621	0.18695652173913	1	no
Unigene000136	4.00	18.00	0.44	1.84	2.06413033741972	0.0456518742351239	1	no
Unigene000137	3.00	2.00	0.38	0.23	-0.724365557386573	1	1	no
Unigene000138	0.00	2.00	0.001	0.36	8.49185309632968	0.523809523809524	1	no
Unigene000139	0.00	2.00	0.001	0.26	8.02236781302845	0.523809523809524	1	no
Unigene000140	0.00	3.00	0.001	1.44	10.4918530963297	0.285714285714286	1	no
Unigene000141	1.00	1.00	1.25	1.18	-0.0831412353002459	1	1	no
Unigene000142	7.00	10.00	0.4	0.53	0.405992359675837	0.725047358553186	1	no
Unigene000143	2.00	13.00	0.2	1.21	2.59693514238723	0.0396962808918121	0.925625248107485	no
Unigene000144	0.00	1.00	0.001	0.48	8.90689059560852	1	1	notest
Unigene000145	2.00	0.00	1.13	0.001	-10.1421070573025	0.523809523809524	1	no
Unigene000146	0.00	0.00	0.001	0.001	0	1	1	notest
Unigene000147	0.00	2.00	0.001	1.11	10.1163439612375	0.523809523809524	1	no
Unigene000148	6.00	0.00	1.44	0.001	-10.4918530963297	0.0565217391304347	1	no
Unigene000149	2.00	1.00	1.13	0.53	-1.09225850785199	1	1	no
Unigene000150	4.00	0.00	1.68	0.001	-10.7142455176661	0.161490683229814	1	no
Unigene000151	1.00	4.00	0.1	0.39	1.96347412397489	0.43064182194617	1	no
Unigene000152	0.00	0.00	0.001	0.001	0	1	1	notest
Unigene000153	2.00	2.00	0.7	0.65	-0.106915203916512	1	1	no
Unigene000154	3.00	4.00	0.6	0.74	0.302562770020431	1	1	no
Unigene000155	0.00	1.00	0.001	0.46	8.84549005094438	1	1	notest
Unigene000156	3.00	4.00	0.34	0.42	0.304854581528421	1	1	no
Unigene000157	1.00	2.00	0.3	0.55	0.874469117916141	1	1	no
Unigene000158	0.00	0.00	0.001	0.001	0	1	1	notest
Unigene000159	5.00	1.00	0.7	0.13	-2.42884329880387	0.282608695652174	1	no
Unigene000160	0.00	2.00	0.001	2.54	11.3106127816595	0.523809523809524	1	no
Unigene000161	5.00	5.00	0.36	0.33	-0.125530882083859	1	1	no
Unigene000162	1.00	1.00	1.25	1.18	-0.0831412353002459	1	1	no
Unigene000163	3.00	16.00	0.59	2.93	2.31211380506041	0.0381991716808179	0.925625248107485	no
Unigene000164	0.00	6.00	0.001	4.83	12.2378074737231	0.0565217391304347	1	no
Unigene000165	0.00	5.00	0.001	1.11	10.1163439612375	0.0942028985507246	1	no
Unigene000166	1.00	3.00	0.26	0.72	1.46948528330122	0.658385093167702	1	no
Unigene000167	3.00	0.00	1.11	0.001	-10.1163439612375	0.285714285714286	1	no
Unigene000168	9.00	4.00	0.65	0.27	-1.26748031086499	0.390133159226838	1	no
Unigene000169	1.00	3.00	0.19	0.53	1.47999294111961	0.658385093167702	1	no
Unigene000170	0.00	0.00	0.001	0.001	0	1	1	notest
Unigene000171	2.00	5.00	0.58	1.36	1.22948184612277	0.521739130434783	1	no
Unigene000172	2.00	0.00	1.62	0.001	-10.661778097772	0.523809523809524	1	no
Unigene000173	4.00	9.00	0.83	1.73	1.0595887962898	0.390133159226838	1	no
Unigene000174	4.00	6.00	1.06	1.48	0.481532911065751	0.799900049975013	1	no
Unigene000175	6.00	4.00	0.75	0.47	-0.674229838818244	0.799900049975013	1	no
Unigene000176	0.00	0.00	0.001	0.001	0	1	1	notest
Unigene000177	0.00	0.00	0.001	0.001	0	1	1	notest
Unigene000178	0.00	1.00	0.001	0.42	8.71424551766612	1	1	notest
Unigene000179	3.00	2.00	0.2	0.12	-0.736965594166206	1	1	no
Unigene000180	0.00	0.00	0.001	0.001	0	1	1	notest
Unigene000181	11.00	1.00	0.96	0.08	-3.58496250072116	0.0279694254255361	0.834413704386326	no
Unigene000182	1.00	0.00	0.45	0.001	-8.81378119121704	1	1	notest
Unigene000183	2.00	3.00	1.83	2.59	0.501108449402511	1	1	no
Unigene000184	0.00	0.00	0.001	0.001	0	1	1	notest
Unigene000185	2.00	2.00	0.23	0.22	-0.0641303374197157	1	1	no
Unigene000186	2.00	0.00	0.46	0.001	-8.84549005094438	0.523809523809524	1	no
Unigene000187	21.00	21.00	0.83	0.76	-0.127111917903339	1	1	no
Unigene000188	0.00	0.00	0.001	0.001	0	1	1	notest
Unigene000189	0.00	0.00	0.001	0.001	0	1	1	notest
Unigene000190	7.00	8.00	0.38	0.4	0.0740005814437768	1	1	no
Unigene000191	2.00	1.00	0.75	0.35	-1.09953567355091	1	1	no
Unigene000192	3.00	0.00	0.99	0.001	-9.95128471496697	0.285714285714286	1	no
Unigene000193	2.00	0.00	0.57	0.001	-9.1548181090521	0.523809523809524	1	no
Unigene000194	0.00	0.00	0.001	0.001	0	1	1	notest
Unigene000195	3.00	1.00	1.3	0.41	-1.66481580841037	0.658385093167702	1	no
Unigene000196	4.00	0.00	0.82	0.001	-9.67948009950545	0.161490683229814	1	no
Unigene000197	1.00	0.00	1.39	0.001	-10.4408691676109	1	1	notest
Unigene000198	0.00	1.00	0.001	0.41	8.67948009950545	1	1	notest
Unigene000199	1.00	2.00	0.23	0.42	0.868755466721747	1	1	no
Unigene000200	2.00	2.00	0.81	0.75	-0.111031312388744	1	1	no
Unigene000201	1.00	0.00	0.52	0.001	-9.02236781302845	1	1	notest
Unigene000202	0.00	0.00	0.001	0.001	0	1	1	notest
Unigene000203	4.00	5.00	0.47	0.54	0.200298650485831	1	1	no
Unigene000204	3.00	3.00	0.57	0.53	-0.104969559601542	1	1	no
Unigene000205	12.00	23.00	1.93	3.43	0.829607728904732	0.307713443710463	1	no
Unigene000206	1.00	2.00	0.22	0.41	0.898120385980786	1	1	no
Unigene000207	0.00	2.00	0.001	0.22	7.78135971352466	0.523809523809524	1	no
Unigene000208	0.00	0.00	0.001	0.001	0	1	1	notest
Unigene000209	2.00	2.00	0.36	0.33	-0.125530882083859	1	1	no
Unigene000210	0.00	0.00	0.001	0.001	0	1	1	notest
Unigene000211	0.00	0.00	0.001	0.001	0	1	1	notest
Unigene000212	3.00	1.00	0.74	0.23	-1.68589140957194	0.658385093167702	1	no
Unigene000213	1.00	0.00	1.11	0.001	-10.1163439612375	1	1	notest
Unigene000214	0.00	0.00	0.001	0.001	0	1	1	notest
Unigene000215	5.00	2.00	0.44	0.16	-1.4594316186373	0.521739130434783	1	no
Unigene000216	0.00	2.00	0.001	0.6	9.22881869049588	0.523809523809524	1	no
Unigene000217	1.00	1.00	0.45	0.42	-0.0995356735509146	1	1	no
Unigene000218	0.00	0.00	0.001	0.001	0	1	1	notest
Unigene000219	1.00	4.00	0.17	0.63	1.88981708224958	0.43064182194617	1	no
Unigene000220	0.00	0.00	0.001	0.001	0	1	1	notest
Unigene000221	1.00	2.00	0.36	0.66	0.874469117916141	1	1	no
Unigene000222	0.00	0.00	0.001	0.001	0	1	1	notest
Unigene000223	5.00	5.00	0.44	0.41	-0.101879614019214	1	1	no
Unigene000224	2.00	0.00	0.63	0.001	-9.29920801838728	0.523809523809524	1	no
Unigene000225	2.00	1.00	0.44	0.2	-1.13750352374993	1	1	no
Unigene000226	0.00	0.00	0.001	0.001	0	1	1	notest
Unigene000227	3.00	3.00	0.65	0.61	-0.0916304754655682	1	1	no
Unigene000228	0.00	0.00	0.001	0.001	0	1	1	notest
Unigene000229	7.00	8.00	0.78	0.82	0.0721497857558351	1	1	no
Unigene000230	2.00	0.00	1.67	0.001	-10.7056323873614	0.523809523809524	1	no
Unigene000231	5.00	3.00	0.93	0.52	-0.838719092966939	0.769726247987118	1	no
Unigene000232	2.00	0.00	1.55	0.001	-10.5980525001616	0.523809523809524	1	no
Unigene000233	1.00	1.00	0.33	0.31	-0.0901978089715783	1	1	no
Unigene000234	2.00	0.00	0.67	0.001	-9.38801728534514	0.523809523809524	1	no
Unigene000235	21.00	10.00	1.5	0.66	-1.18442457113743	0.25882024410886	1	no
Unigene000236	1.00	9.00	0.33	2.76	3.06413033741972	0.0577711144427786	1	no
Unigene000237	0.00	4.00	0.001	4.49	12.1324997296285	0.161490683229814	1	no
Unigene000238	5.00	6.00	0.41	0.46	0.166009951438929	1	1	no
Unigene000239	0.00	0.00	0.001	0.001	0	1	1	notest
Unigene000240	0.00	0.00	0.001	0.001	0	1	1	notest
Unigene000241	1.00	3.00	0.37	1.05	1.50479215203717	0.658385093167702	1	no
Unigene000242	0.00	0.00	0.001	0.001	0	1	1	notest
Unigene000243	3.00	1.00	1.23	0.38	-1.69458699189565	0.658385093167702	1	no
Unigene000244	2.00	2.00	0.81	0.76	-0.0919224894410393	1	1	no
Unigene000245	0.00	0.00	0.001	0.001	0	1	1	notest
Unigene000246	5.00	3.00	0.72	0.4	-0.84799690655495	0.769726247987118	1	no
Unigene000247	3.00	2.00	0.52	0.32	-0.700439718141092	1	1	no
Unigene000248	8.00	18.00	0.69	1.43	1.05134688000022	0.241983056496189	1	no
Unigene000249	0.00	0.00	0.001	0.001	0	1	1	notest
Unigene000250	0.00	0.00	0.001	0.001	0	1	1	notest
Unigene000251	3.00	2.00	0.29	0.18	-0.68805599368526	1	1	no
Unigene000252	3.00	2.00	0.52	0.32	-0.700439718141092	1	1	no
Unigene000253	11.00	4.00	0.76	0.26	-1.54748779530249	0.238790282278216	1	no
Unigene000254	3.00	0.00	1.95	0.001	-10.929258408637	0.285714285714286	1	no
Unigene000255	498.00	480.00	25.62	22.77	-0.170136184205024	0.978579185464414	1	no
Unigene000256	3.00	5.00	0.66	1.03	0.642106407824765	0.769726247987118	1	no
Unigene000257	0.00	0.00	0.001	0.001	0	1	1	notest
Unigene000258	0.00	0.00	0.001	0.001	0	1	1	notest
Unigene000259	0.00	0.00	0.001	0.001	0	1	1	notest
Unigene000260	1.00	5.00	0.14	0.63	2.16992500144231	0.282608695652174	1	no
Unigene000261	4.00	4.00	0.7	0.65	-0.106915203916512	1	1	no
Unigene000262	0.00	0.00	0.001	0.001	0	1	1	notest
Unigene000263	0.00	0.00	0.001	0.001	0	1	1	notest
Unigene000264	4.00	2.00	0.89	0.41	-1.11818142634831	0.726708074534161	1	no
Unigene000265	1.00	0.00	0.5	0.001	-8.96578428466209	1	1	notest
Unigene000266	0.00	0.00	0.001	0.001	0	1	1	notest
Unigene000267	210.50	70.00	16.99	5.22	-1.70256414061434	0.026962407943056	0.825712344267389	no
Unigene000268	5.50	0.00	0.37	0.001	-8.53138146051631	0.0565217391304347	1	no
Unigene000269	0.00	0.00	0.001	0.001	0	1	1	notest
Unigene000270	1.00	3.00	0.37	1.03	1.47704716155427	0.658385093167702	1	no
Unigene000271	3.00	4.00	0.18	0.23	0.353636954614701	1	1	no
Unigene000272	8.00	12.00	0.45	0.62	0.4623432140572	0.639220145812011	1	no
Unigene000273	1.00	4.00	0.48	1.78	1.89077093024524	0.43064182194617	1	no
Unigene000274	1.00	0.00	0.98	0.001	-9.93663793900257	1	1	notest
Unigene000275	7.00	1.00	1.13	0.15	-2.91328836680667	0.124959742351047	1	no
Unigene000276	6.00	9.00	0.3	0.42	0.485426827170242	0.700311134755203	1	no
Unigene000277	0.00	0.00	0.001	0.001	0	1	1	notest
Unigene000278	1.00	1.00	0.52	0.48	-0.115477217419936	1	1	no
Unigene000279	4.00	1.00	1	0.23	-2.12029423371771	0.43064182194617	1	no
Unigene000280	5.00	3.00	0.83	0.46	-0.851477475289912	0.769726247987118	1	no
Unigene000281	1.00	1.00	0.34	0.32	-0.0874628412503394	1	1	no
Unigene000282	6.00	7.00	0.83	0.9	0.11681366498275	1	1	no
Unigene000283	0.00	1.00	0.001	0.75	9.55074678538324	1	1	notest
Unigene000284	0.00	1.00	0.001	0.52	9.02236781302845	1	1	notest
Unigene000285	0.00	0.00	0.001	0.001	0	1	1	notest
Unigene000286	4.00	2.00	0.82	0.38	-1.1096244911745	0.726708074534161	1	no
Unigene000287	1.00	1.00	0.27	0.25	-0.111031312388744	1	1	no
Unigene000288	1.00	0.00	0.21	0.001	-7.71424551766612	1	1	notest
Unigene000289	0.00	0.00	0.001	0.001	0	1	1	notest
Unigene000290	0.00	0.00	0.001	0.001	0	1	1	notest
Unigene000291	1.00	4.00	0.32	1.17	1.8703647195834	0.43064182194617	1	no
Unigene000292	2.00	0.00	0.78	0.001	-9.60733031374961	0.523809523809524	1	no
Unigene000293	0.00	1.00	0.001	1.07	10.0633950812885	1	1	notest
Unigene000294	0.00	0.00	0.001	0.001	0	1	1	notest
Unigene000295	0.00	0.00	0.001	0.001	0	1	1	notest
Unigene000296	2.00	1.00	0.48	0.22	-1.12553088208386	1	1	no
Unigene000297	1.00	3.00	0.75	2.1	1.48542682717024	0.658385093167702	1	no
Unigene000298	2.00	5.00	0.41	0.95	1.21230360371286	0.521739130434783	1	no
Unigene000299	1.00	1.00	0.11	0.1	-0.137503523749935	1	1	no
Unigene000300	2.00	3.00	0.43	0.6	0.480625840906421	1	1	no
Unigene000301	0.00	0.00	0.001	0.001	0	1	1	notest
Unigene000302	5.00	5.00	0.6	0.56	-0.0995356735509142	1	1	no
Unigene000303	7.00	6.00	0.57	0.45	-0.341036917835067	1	1	no
Unigene000304	1.00	2.00	0.22	0.41	0.898120385980786	1	1	no
Unigene000305	3.00	1.00	0.35	0.11	-1.66985139830767	0.658385093167702	1	no
Unigene000306	1.00	0.00	0.37	0.001	-8.53138146051631	1	1	notest
Unigene000307	1.00	1.00	0.4	0.37	-0.112474729258413	1	1	no
Unigene000308	1.00	1.00	0.78	0.74	-0.0759488532332986	1	1	no
Unigene000309	1.00	0.00	0.24	0.001	-7.90689059560852	1	1	notest
Unigene000310	2.00	3.00	0.77	1.08	0.488100961468567	1	1	no
Unigene000311	0.00	1.00	0.001	1.27	10.3106127816595	1	1	notest
Unigene000312	2.00	0.00	0.54	0.001	-9.07681559705083	0.523809523809524	1	no
Unigene000313	48.00	42.00	3.09	2.49	-0.311461095836294	0.857620240802946	1	no
Unigene000314	4.00	1.00	1	0.23	-2.12029423371771	0.43064182194617	1	no
Unigene000315	1.00	1.00	0.16	0.15	-0.0931094043914815	1	1	no
Unigene000316	0.00	0.00	0.001	0.001	0	1	1	notest
Unigene000317	3.00	1.00	0.86	0.27	-1.67137725253863	0.658385093167702	1	no
Unigene000318	0.00	3.00	0.001	0.51	8.99435343685886	0.285714285714286	1	no
Unigene000319	1.00	0.00	0.67	0.001	-9.38801728534514	1	1	notest
Unigene000320	7.00	11.00	0.44	0.64	0.540568381362703	0.612093840985847	1	no
Unigene000321	1.00	4.00	0.33	1.24	1.90980219102842	0.43064182194617	1	no
Unigene000322	4.00	0.00	2.35	0.001	-11.1984450414524	0.161490683229814	1	no
Unigene000323	3.00	0.00	1.24	0.001	-10.2761244052742	0.285714285714286	1	no
Unigene000324	1.00	4.00	0.5	1.87	1.90303827011291	0.43064182194617	1	no
Unigene000325	0.00	0.00	0.001	0.001	0	1	1	notest
Unigene000326	6.00	4.00	1.06	0.66	-0.683526335204746	0.799900049975013	1	no
Unigene000327	1.00	0.00	0.3	0.001	-8.22881869049588	1	1	notest
Unigene000328	1.00	4.00	0.73	2.74	1.90820752408051	0.43064182194617	1	no
Unigene000329	2.00	0.00	0.69	0.001	-9.43045255166553	0.523809523809524	1	no
Unigene000330	0.00	1.00	0.001	0.2	7.64385618977472	1	1	notest
Unigene000331	4.00	0.00	5.68	0.001	-12.471675214392	0.161490683229814	1	no
Unigene000332	1.00	1.00	0.36	0.33	-0.125530882083859	1	1	no
Unigene000333	2.00	0.00	0.76	0.001	-9.56985560833095	0.523809523809524	1	no
Unigene000334	2.00	2.00	0.74	0.69	-0.100928908850781	1	1	no
Unigene000335	0.00	2.00	0.001	0.31	8.27612440527424	0.523809523809524	1	no
Unigene000336	0.00	1.00	0.001	1.23	10.2644426002266	1	1	notest
Unigene000337	0.00	1.00	0.001	0.81	9.66177809777199	1	1	notest
Unigene000338	0.00	0.00	0.001	0.001	0	1	1	notest
Unigene000339	1.00	0.00	0.35	0.001	-8.45121111183233	1	1	notest
Unigene000340	0.00	0.00	0.001	0.001	0	1	1	notest
Unigene000341	1.00	0.00	1.04	0.001	-10.0223678130285	1	1	notest
Unigene000342	0.00	1.00	0.001	0.31	8.27612440527424	1	1	notest
Unigene000343	1.00	0.00	0.27	0.001	-8.07681559705083	1	1	notest
Unigene000344	1.00	2.00	0.24	0.44	0.874469117916141	1	1	no
Unigene000345	0.00	1.00	0.001	0.87	9.76487159073609	1	1	notest
Unigene000346	3.00	0.00	0.86	0.001	-9.74819284958946	0.285714285714286	1	no
Unigene000347	3.00	2.00	0.85	0.53	-0.681470481574503	1	1	no
Unigene000348	0.00	1.00	0.001	0.54	9.07681559705083	1	1	notest
Unigene000349	5.00	3.00	0.45	0.25	-0.84799690655495	0.769726247987118	1	no
Unigene000350	9.00	7.00	1.72	1.24	-0.472068444315223	0.854436836881098	1	no
Unigene000351	1.00	0.00	0.59	0.001	-9.2045711442492	1	1	notest
Unigene000352	1.00	3.00	0.74	2.08	1.49098635251214	0.658385093167702	1	no
Unigene000353	0.00	1.00	0.001	0.35	8.45121111183233	1	1	notest
Unigene000354	0.00	1.00	0.001	0.37	8.53138146051631	1	1	notest
Unigene000355	0.00	1.00	0.001	0.79	9.62570884306447	1	1	notest
Unigene000356	4.00	3.00	1.67	1.17	-0.513339572890648	1	1	no
Unigene000357	2.00	2.00	0.33	0.31	-0.0901978089715783	1	1	no
Unigene000358	2.00	3.00	1.04	1.47	0.499232626695272	1	1	no
Unigene000359	2.00	3.00	0.37	0.52	0.490986352512142	1	1	no
Unigene000360	1336.00	1624.00	60.44	67.73	0.164291335254772	0.633574226728422	1	no
Unigene000361	0.00	0.00	0.001	0.001	0	1	1	notest
Unigene000362	1.00	0.00	0.16	0.001	-7.32192809488736	1	1	notest
Unigene000363	18.00	8.00	0.41	0.17	-1.27008916336774	0.241983056496189	1	no
Unigene000364	3.00	1.00	1.57	0.49	-1.67991090477642	0.658385093167702	1	no
Unigene000365	3.00	0.00	1.07	0.001	-10.0633950812885	0.285714285714286	1	no
Unigene000366	0.00	0.00	0.001	0.001	0	1	1	notest
Unigene000367	1.00	0.00	0.52	0.001	-9.02236781302845	1	1	notest
Unigene000368	0.00	0.00	0.001	0.001	0	1	1	notest
Unigene000369	4.00	5.00	0.83	0.96	0.209923069374231	1	1	no
Unigene000370	8.00	2.00	7.22	1.7	-2.08646409074947	0.191275790676091	1	no
Unigene000371	0.00	2.00	0.001	1.68	10.7142455176661	0.523809523809524	1	no
Unigene000372	196.00	49.00	5.3	1.22	-2.11911121188768	0.00630932391115714	0.400904034439	no
Unigene000373	2.00	1.00	0.79	0.37	-1.09432738254815	1	1	no
Unigene000374	9.00	10.00	0.4	0.41	0.0356239097307212	1	1	no
Unigene000375	5.00	0.00	1.85	0.001	-10.8533095554037	0.0942028985507246	1	no
Unigene000376	1.00	2.00	0.51	0.95	0.897430266359452	1	1	no
Unigene000377	0.00	2.00	0.001	1.19	10.2167458581953	0.523809523809524	1	no
Unigene000378	0.00	1.00	0.001	0.74	9.53138146051631	1	1	notest
Unigene000379	2.00	1.00	0.21	0.1	-1.0703893278914	1	1	no
Unigene000380	13.00	10.00	0.53	0.38	-0.479992941119614	0.779000846257148	1	no
Unigene000381	3.00	8.00	0.4	0.98	1.29278174922785	0.33368077865829	1	no
Unigene000382	1.00	0.00	0.42	0.001	-8.71424551766612	1	1	notest
Unigene000383	0.00	0.00	0.001	0.001	0	1	1	notest
Unigene000384	0.00	3.00	0.001	0.51	8.99435343685886	0.285714285714286	1	no
Unigene000385	2.00	2.00	0.94	0.88	-0.0951572330403401	1	1	no
Unigene000386	5.00	1.00	0.46	0.09	-2.3536369546147	0.282608695652174	1	no
Unigene000387	2.00	0.00	2.74	0.001	-11.4199601778479	0.523809523809524	1	no
Unigene000388	2.00	0.00	0.8	0.001	-9.64385618977473	0.523809523809524	1	no
Unigene000389	2.00	4.00	0.42	0.78	0.893084796083488	0.726708074534161	1	no
Unigene000390	0.00	0.00	0.001	0.001	0	1	1	notest
Unigene000391	1.00	1.00	0.2	0.18	-0.15200309344505	1	1	no
Unigene000392	0.00	0.00	0.001	0.001	0	1	1	notest
Unigene000393	5.00	6.00	0.6	0.67	0.159198594849254	1	1	no
Unigene000394	3.00	3.00	0.3	0.28	-0.0995356735509142	1	1	no
Unigene000395	0.00	0.00	0.001	0.001	0	1	1	notest
Unigene000396	4.00	2.00	0.83	0.38	-1.12711191790334	0.726708074534161	1	no
Unigene000397	9.00	8.00	1.71	1.41	-0.278301162487104	1	1	no
Unigene000398	2.00	0.00	0.62	0.001	-9.27612440527424	0.523809523809524	1	no
Unigene000399	6.00	1.00	1.52	0.24	-2.66296501272243	0.18695652173913	1	no
Unigene000400	2.00	2.00	1.56	1.47	-0.085729874025884	1	1	no
Unigene000401	1.00	2.00	0.18	0.34	0.917537839808027	1	1	no
Unigene000402	1.00	2.00	0.59	1.1	0.898716664162818	1	1	no
Unigene000403	12.00	2.00	2.08	0.32	-2.70043971814109	0.0536328609888605	1	no
Unigene000404	3.00	6.00	0.73	1.36	0.897638282370322	0.585507246376812	1	no
Unigene000405	1.00	1.00	0.26	0.24	-0.115477217419936	1	1	no
Unigene000406	2.00	2.00	0.69	0.64	-0.108524456778169	1	1	no
Unigene000407	3.00	8.00	0.61	1.5	1.29808135293299	0.33368077865829	1	no
Unigene000408	3.00	1.00	2.41	0.75	-1.68407064573408	0.658385093167702	1	no
Unigene000409	4.00	30.00	0.85	5.94	2.80492818466306	0.00396476409114236	0.311718818442232	no
Unigene000410	2.00	1.00	0.41	0.19	-1.1096244911745	1	1	no
Unigene000411	0.00	2.00	0.001	1.47	10.5216004397237	0.523809523809524	1	no
Unigene000412	20.00	20.00	1.43	1.32	-0.115477217419936	1	1	no
Unigene000413	0.00	0.00	0.001	0.001	0	1	1	notest
Unigene000414	3.00	0.00	0.29	0.001	-8.17990909001493	0.285714285714286	1	no
Unigene000415	0.00	0.00	0.001	0.001	0	1	1	notest
Unigene000416	18.00	11.00	1.37	0.77	-0.831245542265625	0.479616292521777	1	no
Unigene000417	1.00	0.00	1.25	0.001	-10.2877123795494	1	1	notest
Unigene000418	0.00	1.00	0.001	0.55	9.10328780841202	1	1	notest
Unigene000419	1.00	0.00	0.6	0.001	-9.22881869049588	1	1	notest
Unigene000420	5.00	6.00	1.03	1.15	0.158989523761157	1	1	no
Unigene000421	0.00	0.00	0.001	0.001	0	1	1	notest
Unigene000422	0.00	0.00	0.001	0.001	0	1	1	notest
Unigene000423	1.00	0.00	0.23	0.001	-7.84549005094438	1	1	notest
Unigene000424	15.00	4.00	1.06	0.26	-2.02748073642211	0.091098217238373	1	no
Unigene000425	25.00	13.00	2	0.96	-1.05889368905357	0.293948602023981	1	no
Unigene000426	0.00	0.00	0.001	0.001	0	1	1	notest
Unigene000427	1.00	0.00	0.49	0.001	-8.93663793900257	1	1	notest
Unigene000428	2.00	1.00	0.41	0.19	-1.1096244911745	1	1	no
Unigene000429	2.00	4.00	0.79	1.48	0.905672617451847	0.726708074534161	1	no
Unigene000430	4.00	2.00	0.6	0.28	-1.09953567355091	0.726708074534161	1	no
Unigene000431	0.00	0.00	0.001	0.001	0	1	1	notest
Unigene000432	12.00	4.00	0.38	0.12	-1.66296501272243	0.187025841917751	1	no
Unigene000433	1.00	3.00	1.34	3.82	1.51133963757798	0.658385093167702	1	no
Unigene000434	1.00	3.00	0.38	1.07	1.49353947295756	0.658385093167702	1	no
Unigene000435	0.00	1.00	0.001	0.34	8.4093909361377	1	1	notest
Unigene000436	1.00	3.00	0.68	1.92	1.49749965947082	0.658385093167702	1	no
Unigene000437	161.00	206.00	11.76	13.89	0.240158539145028	0.572189457791535	1	no
Unigene000438	0.00	1.00	0.001	0.32	8.32192809488736	1	1	notest
Unigene000439	1.00	0.00	0.58	0.001	-9.17990909001493	1	1	notest
Unigene000440	0.00	2.00	0.001	2.54	11.3106127816595	0.523809523809524	1	no
Unigene000441	1.00	0.00	0.61	0.001	-9.25266543245025	1	1	notest
Unigene000442	5.00	1.00	2.63	0.49	-2.42420914517709	0.282608695652174	1	no
Unigene000443	5.00	5.00	0.5	0.46	-0.120294233717712	1	1	no
Unigene000444	3.00	2.00	3.96	2.5	-0.663572335417523	1	1	no
Unigene000445	3.00	1.00	0.39	0.12	-1.70043971814109	0.658385093167702	1	no
Unigene000446	0.00	0.00	0.001	0.001	0	1	1	notest
Unigene000447	0.00	0.00	0.001	0.001	0	1	1	notest
Unigene000448	0.00	1.00	0.001	0.97	9.92184093707449	1	1	notest
Unigene000449	3.00	5.00	0.95	1.48	0.639597757298002	0.769726247987118	1	no
Unigene000450	2.00	1.00	1.35	0.63	-1.09953567355091	1	1	no
Unigene000451	0.00	0.00	0.001	0.001	0	1	1	notest
Unigene000452	2.00	0.00	0.76	0.001	-9.56985560833095	0.523809523809524	1	no
Unigene000453	14.00	20.00	1.35	1.79	0.407000180213426	0.605363239930837	1	no
Unigene000454	2.00	0.00	1.88	0.001	-10.876516946565	0.523809523809524	1	no
Unigene000455	6.00	28.00	0.76	3.26	2.10080064078749	0.0199098304259444	0.719083538809878	no
Unigene000456	1.00	0.00	0.19	0.001	-7.56985560833095	1	1	notest
Unigene000457	95.00	43.00	6.24	2.6	-1.26303440583379	0.120455909081803	1	no
Unigene000458	1.00	1.00	0.3	0.28	-0.0995356735509142	1	1	no
Unigene000459	1.00	2.00	0.62	1.17	0.916168409196529	1	1	no
Unigene000460	0.00	3.00	0.001	0.72	9.49185309632968	0.285714285714286	1	no
Unigene000461	1.00	1.00	0.57	0.53	-0.104969559601542	1	1	no
Unigene000462	2.00	0.00	2.3	0.001	-11.1674181458317	0.523809523809524	1	no
Unigene000463	0.00	0.00	0.001	0.001	0	1	1	notest
Unigene000464	6.00	11.00	0.22	0.37	0.750021746991653	0.479207349730153	1	no
Unigene000465	2.00	3.00	0.41	0.57	0.475338009546658	1	1	no
Unigene000466	0.00	0.00	0.001	0.001	0	1	1	notest
Unigene000467	0.00	1.00	0.001	0.59	9.2045711442492	1	1	notest
Unigene000468	1.00	0.00	0.47	0.001	-8.876516946565	1	1	notest
Unigene000469	2.00	0.00	0.87	0.001	-9.76487159073609	0.523809523809524	1	no
Unigene000470	0.00	0.00	0.001	0.001	0	1	1	notest
Unigene000471	8.00	4.00	2.43	1.13	-1.10463354119059	0.497905885766794	1	no
Unigene000472	7.00	1.00	1.32	0.18	-2.87446911791614	0.124959742351047	1	no
Unigene000473	0.00	0.00	0.001	0.001	0	1	1	notest
Unigene000474	6.00	7.00	0.71	0.77	0.117039421190219	1	1	no
Unigene000475	0.00	0.00	0.001	0.001	0	1	1	notest
Unigene000476	16.00	17.00	0.78	0.76	-0.0374747054186629	1	1	no
Unigene000477	0.00	0.00	0.001	0.001	0	1	1	notest
Unigene000478	0.00	2.00	0.001	0.78	9.60733031374961	0.523809523809524	1	no
Unigene000479	7.00	4.00	1.49	0.79	-0.915387772285059	0.633150091620857	1	no
Unigene000480	1.00	0.00	0.62	0.001	-9.27612440527424	1	1	notest
Unigene000481	0.00	3.00	0.001	0.66	9.36632221424582	0.285714285714286	1	no
Unigene000482	89.00	117.00	14.83	18.06	0.284279295026228	0.550969805606559	1	no
Unigene000483	6.00	5.00	0.55	0.42	-0.389042290745899	1	1	no
Unigene000484	0.00	0.00	0.001	0.001	0	1	1	notest
Unigene000485	1.00	2.00	0.56	1.05	0.906890595608518	1	1	no
Unigene000486	4.00	3.00	0.48	0.34	-0.497499659470817	1	1	no
Unigene000487	2.00	3.00	0.42	0.59	0.490325626583081	1	1	no
Unigene000488	0.00	1.00	0.001	0.65	9.34429590791582	1	1	notest
Unigene000489	6.00	3.00	0.57	0.27	-1.07800251200127	0.585507246376812	1	no
Unigene000490	0.00	0.00	0.001	0.001	0	1	1	notest
Unigene000491	0.00	0.00	0.001	0.001	0	1	1	notest
Unigene000492	6.00	4.00	0.44	0.27	-0.704544116473829	0.799900049975013	1	no
Unigene000493	8.00	0.00	6.41	0.001	-12.6461086415061	0.0219001610305958	0.73992036596406	no
Unigene000494	3.00	6.00	0.47	0.86	0.871675903024461	0.585507246376812	1	no
Unigene000495	11.00	15.00	0.63	0.79	0.326500824677186	0.701512770883983	1	no
Unigene000496	5.00	6.00	0.55	0.61	0.149377624038226	1	1	no
Unigene000497	1.00	0.00	0.09	0.001	-6.49185309632967	1	1	notest
Unigene000498	2.00	3.00	0.84	1.17	0.478047296804644	1	1	no
Unigene000499	0.00	1.00	0.001	0.91	9.82972273508606	1	1	notest
Unigene000500	0.00	1.00	0.001	0.43	8.74819284958946	1	1	notest
Unigene000501	0.56	0.00	0.47	0.001	-8.876516946565	1	1	notest
Unigene000502	1.44	1.00	0.32	0.21	-0.60768257722124	1	1	no
Unigene000503	1.00	0.00	1.19	0.001	-10.2167458581953	1	1	notest
Unigene000504	0.00	1.00	0.001	1.07	10.0633950812885	1	1	notest
Unigene000505	4.00	1.00	1.18	0.28	-2.07528812730424	0.43064182194617	1	no
Unigene000506	3.00	1.00	0.87	0.27	-1.68805599368526	0.658385093167702	1	no
Unigene000507	2.00	0.00	1.73	0.001	-10.7565563225241	0.523809523809524	1	no
Unigene000508	2.00	0.00	0.2	0.001	-7.64385618977472	0.523809523809524	1	no
Unigene000509	4.00	0.00	2.29	0.001	-11.1611318829843	0.161490683229814	1	no
Unigene000510	0.00	1.00	0.001	0.43	8.74819284958946	1	1	notest
Unigene000511	17.00	13.00	0.53	0.38	-0.479992941119614	0.732195598539682	1	no
Unigene000512	0.00	0.00	0.001	0.001	0	1	1	notest
Unigene000513	1.00	2.00	0.59	1.1	0.898716664162818	1	1	no
Unigene000514	0.00	2.00	0.001	0.56	9.12928301694497	0.523809523809524	1	no
Unigene000515	0.00	0.00	0.001	0.001	0	1	1	notest
Unigene000516	1.00	1.00	0.13	0.12	-0.115477217419936	1	1	no
Unigene000517	4.00	1.00	0.74	0.17	-2.12199052437861	0.43064182194617	1	no
Unigene000518	0.00	0.00	0.001	0.001	0	1	1	notest
Unigene000519	10.00	0.00	2.32	0.001	-11.1799090900149	0.00922395944884698	0.490331965691741	no
Unigene000520	1.00	3.00	0.27	0.76	1.49304001128012	0.658385093167702	1	no
Unigene000521	7.00	1.00	1.17	0.15	-2.96347412397489	0.124959742351047	1	no
Unigene000522	0.00	1.00	0.001	0.63	9.29920801838728	1	1	notest
Unigene000523	0.00	0.00	0.001	0.001	0	1	1	notest
Unigene000524	1.00	0.00	0.89	0.001	-9.79766152585376	1	1	notest
Unigene000525	14.00	9.00	1.47	0.87	-0.756728848987636	0.573301633927262	1	no
Unigene000526	0.00	0.00	0.001	0.001	0	1	1	notest
Unigene000527	0.00	0.00	0.001	0.001	0	1	1	notest
Unigene000528	0.00	1.00	0.001	0.13	7.02236781302845	1	1	notest
Unigene000529	8.00	16.00	0.45	0.83	0.88318633501725	0.335878920063024	1	no
Unigene000530	0.00	0.00	0.001	0.001	0	1	1	notest
Unigene000531	1.00	1.00	0.45	0.42	-0.0995356735509146	1	1	no
Unigene000532	1.00	0.00	0.7	0.001	-9.45121111183233	1	1	notest
Unigene000533	1.00	0.00	0.34	0.001	-8.4093909361377	1	1	notest
Unigene000534	1.00	1.00	0.42	0.39	-0.106915203916512	1	1	no
Unigene000535	3.00	0.00	2.18	0.001	-11.0901124196643	0.285714285714286	1	no
Unigene000536	0.00	2.00	0.001	1.68	10.7142455176661	0.523809523809524	1	no
Unigene000537	5.00	3.00	6.97	3.96	-0.815658225788814	0.769726247987118	1	no
Unigene000538	6.00	2.00	1.27	0.39	-1.70328246790992	0.372946859903382	1	no
Unigene000539	2.00	1.00	0.69	0.32	-1.10852445677817	1	1	no
Unigene000540	7.00	8.00	0.72	0.76	0.0780025120012732	1	1	no
Unigene000541	1.00	3.00	0.7	1.98	1.50007360313464	0.658385093167702	1	no
Unigene000542	0.00	0.00	0.001	0.001	0	1	1	notest
Unigene000543	3.00	0.00	0.61	0.001	-9.25266543245025	0.285714285714286	1	no
Unigene000544	1.00	1.00	0.44	0.41	-0.101879614019214	1	1	no
Unigene000545	0.00	0.00	0.001	0.001	0	1	1	notest
Unigene000546	1.00	1.00	0.5	0.47	-0.0892673380970874	1	1	no
Unigene000547	2.00	0.00	1.51	0.001	-10.5603328342124	0.523809523809524	1	no
Unigene000548	0.00	1.00	0.001	0.35	8.45121111183233	1	1	notest
Unigene000549	4.00	1.00	0.35	0.08	-2.12928301694497	0.43064182194617	1	no
Unigene000550	0.00	2.00	0.001	1.15	10.1674181458317	0.523809523809524	1	no
Unigene000551	0.00	1.00	0.001	1.25	10.2877123795494	1	1	notest
Unigene000552	2.00	7.00	0.13	0.42	1.69187770463767	0.266666666666667	1	no
Unigene000553	6.00	9.00	0.35	0.49	0.485426827170242	0.700311134755203	1	no
Unigene000554	3.00	1.00	0.57	0.17	-1.7454271729144	0.658385093167702	1	no
Unigene000555	0.00	0.00	0.001	0.001	0	1	1	notest
Unigene000556	0.00	0.00	0.001	0.001	0	1	1	notest
Unigene000557	0.00	0.00	0.001	0.001	0	1	1	notest
Unigene000558	3.00	1.00	3.23	1.02	-1.66296501272243	0.658385093167702	1	no
Unigene000559	3.00	4.00	0.74	0.91	0.298341274569747	1	1	no
Unigene000560	1.00	0.00	0.45	0.001	-8.81378119121704	1	1	notest
Unigene000561	0.00	0.00	0.001	0.001	0	1	1	notest
Unigene000562	0.00	2.00	0.001	0.69	9.43045255166553	0.523809523809524	1	no
Unigene000563	0.00	0.00	0.001	0.001	0	1	1	notest
Unigene000564	1.00	2.00	0.48	0.9	0.906890595608519	1	1	no
Unigene000565	8.00	4.00	0.79	0.37	-1.09432738254815	0.497905885766794	1	no
Unigene000566	2.00	10.00	0.47	2.16	2.20029865048583	0.0999758185423419	1	no
Unigene000567	0.00	0.00	0.001	0.001	0	1	1	notest
Unigene000568	1.00	1.00	0.16	0.15	-0.0931094043914815	1	1	no
Unigene000569	0.00	1.00	0.001	0.46	8.84549005094438	1	1	notest
Unigene000570	16.00	9.00	1.37	0.71	-0.948284963455845	0.426125121088391	1	no
Unigene000571	6.00	12.00	1.94	3.62	0.899933044896078	0.394643218931075	1	no
Unigene000572	1.00	2.00	0.24	0.44	0.874469117916141	1	1	no
Unigene000573	4.00	0.00	0.52	0.001	-9.02236781302845	0.161490683229814	1	no
Unigene000574	3.00	6.00	0.34	0.62	0.866733469136536	0.585507246376812	1	no
Unigene000575	0.00	1.00	0.001	0.17	7.4093909361377	1	1	notest
Unigene000576	2.00	2.00	0.55	0.51	-0.108934371553164	1	1	no
Unigene000577	0.00	0.00	0.001	0.001	0	1	1	notest
Unigene000578	4.00	0.00	2.27	0.001	-11.1484765821783	0.161490683229814	1	no
Unigene000579	1.00	3.00	1.45	4.12	1.50659143716828	0.658385093167702	1	no
Unigene000580	3.00	0.00	0.89	0.001	-9.79766152585376	0.285714285714286	1	no
Unigene000581	2.00	0.00	0.73	0.001	-9.51175265376738	0.523809523809524	1	no
Unigene000582	23.00	11.00	1.4	0.62	-1.17508670655809	0.24871273400875	1	no
Unigene000583	6.00	1.00	1.2	0.19	-2.65896308216493	0.18695652173913	1	no
Unigene000584	4.00	2.00	0.67	0.31	-1.1118928800709	0.726708074534161	1	no
Unigene000585	2.00	0.00	0.57	0.001	-9.1548181090521	0.523809523809524	1	no
Unigene000586	9.00	2.00	2.29	0.47	-2.28461493641931	0.137873920182766	1	no
Unigene000587	1.00	0.00	0.54	0.001	-9.07681559705083	1	1	notest
Unigene000588	3.00	7.00	0.74	1.6	1.11247472925841	0.442578710644678	1	no
Unigene000589	153.00	144.00	9.83	8.53	-0.204645675022291	0.954085464629029	1	no
Unigene000590	4.00	4.00	0.5	0.47	-0.0892673380970874	1	1	no
Unigene000591	5.00	4.00	0.78	0.58	-0.427421223734676	1	1	no
Unigene000592	1.00	0.00	0.64	0.001	-9.32192809488736	1	1	notest
Unigene000593	5.00	6.00	0.46	0.52	0.176877762084079	1	1	no
Unigene000594	6.00	5.00	2.47	1.92	-0.363404730863521	1	1	no
Unigene000595	1.00	0.00	0.7	0.001	-9.45121111183233	1	1	notest
Unigene000596	0.00	0.00	0.001	0.001	0	1	1	notest
Unigene000597	0.00	0.00	0.001	0.001	0	1	1	notest
Unigene000598	0.00	0.00	0.001	0.001	0	1	1	notest
Unigene000599	0.00	0.00	0.001	0.001	0	1	1	notest
Unigene000600	0.00	2.00	0.001	0.22	7.78135971352466	0.523809523809524	1	no
Unigene000601	0.00	2.00	0.001	2.5	11.2877123795494	0.523809523809524	1	no
Unigene000602	4.00	2.00	4.91	2.32	-1.08159821918712	0.726708074534161	1	no
Unigene000603	0.00	0.00	0.001	0.001	0	1	1	notest
Unigene000604	1.00	0.00	0.67	0.001	-9.38801728534514	1	1	notest
Unigene000605	0.00	1.00	0.001	1.03	10.0084286220706	1	1	notest
Unigene000606	1.00	3.00	0.87	2.45	1.49369444315384	0.658385093167702	1	no
Unigene000607	13.00	7.00	2.32	1.16	-1	0.431875402025811	1	no
Unigene000608	0.00	4.00	0.001	3.82	11.8993569229231	0.161490683229814	1	no
Unigene000609	1.00	0.00	0.57	0.001	-9.1548181090521	1	1	notest
Unigene000610	0.00	0.00	0.001	0.001	0	1	1	notest
Unigene000611	5.00	14.00	0.26	0.68	1.38702312310925	0.183671546964094	1	no
Unigene000612	284.00	336.00	9.36	10.2	0.123988717275453	0.684097326099469	1	no
Unigene000613	0.00	2.00	0.001	0.72	9.49185309632968	0.523809523809524	1	no
Unigene000614	6.00	2.00	1.05	0.32	-1.71424551766612	0.372946859903382	1	no
Unigene000615	0.00	0.00	0.001	0.001	0	1	1	notest
Unigene000616	2.00	3.00	0.19	0.26	0.452512204697507	1	1	no
Unigene000617	0.00	0.00	0.001	0.001	0	1	1	notest
Unigene000618	6.00	2.00	0.5	0.16	-1.64385618977472	0.372946859903382	1	no
Unigene000619	1.00	0.00	1.08	0.001	-10.0768155970508	1	1	notest
Unigene000620	1.00	0.00	1	0.001	-9.96578428466209	1	1	notest
Unigene000621	1.00	1.00	0.29	0.27	-0.103093492964103	1	1	no
Unigene000622	2.00	0.00	0.66	0.001	-9.36632221424582	0.523809523809524	1	no
Unigene000623	2.00	5.00	0.28	0.64	1.1926450779424	0.521739130434783	1	no
Unigene000624	0.00	0.00	0.001	0.001	0	1	1	notest
Unigene000625	2.00	5.00	0.29	0.67	1.2081081953302	0.521739130434783	1	no
Unigene000626	6.00	2.00	0.31	0.1	-1.63226821549951	0.372946859903382	1	no
Unigene000627	0.00	0.00	0.001	0.001	0	1	1	notest
Unigene000628	0.00	0.00	0.001	0.001	0	1	1	notest
Unigene000629	9.00	4.00	2.16	0.89	-1.27915407119707	0.390133159226838	1	no
Unigene000630	2.00	0.00	0.5	0.001	-8.96578428466209	0.523809523809524	1	no
Unigene000631	3.00	1.00	0.5	0.15	-1.73696559416621	0.658385093167702	1	no
Unigene000632	12.00	20.00	0.41	0.63	0.619727918881833	0.445396693788579	1	no
Unigene000633	1.00	5.00	0.22	1.02	2.2129937233342	0.282608695652174	1	no
Unigene000634	0.00	1.00	0.001	0.79	9.62570884306447	1	1	notest
Unigene000635	3.00	1.00	0.51	0.16	-1.6724253419715	0.658385093167702	1	no
Unigene000636	1.00	5.00	0.45	2.1	2.22239242133645	0.282608695652174	1	no
Unigene000637	1.00	1.00	0.4	0.37	-0.112474729258413	1	1	no
Unigene000638	4.00	4.00	0.64	0.59	-0.117356950638159	1	1	no
Unigene000639	2.00	1.00	0.21	0.1	-1.0703893278914	1	1	no
Unigene000640	2.00	7.00	0.2	0.65	1.70043971814109	0.266666666666667	1	no
Unigene000641	0.00	2.00	0.001	1.57	10.616548843779	0.523809523809524	1	no
Unigene000642	2.00	1.00	0.89	0.41	-1.11818142634831	1	1	no
Unigene000643	0.00	3.00	0.001	0.68	9.4093909361377	0.285714285714286	1	no
Unigene000644	4.00	1.00	1.58	0.37	-2.09432738254815	0.43064182194617	1	no
Unigene000645	75.00	133.00	8.48	13.91	0.71398624997904	0.22262745371429	1	no
Unigene000646	0.00	1.00	0.001	0.46	8.84549005094438	1	1	notest
Unigene000647	10.00	9.00	1.07	0.89	-0.265733555434749	1	1	no
Unigene000648	0.00	1.00	0.001	0.35	8.45121111183233	1	1	notest
Unigene000649	14.00	5.00	0.59	0.19	-1.63471553591826	0.183671546964094	1	no
Unigene000650	2.00	6.00	0.31	0.85	1.45519462575083	0.372946859903382	1	no
Unigene000651	6.00	8.00	0.62	0.77	0.312590230308026	0.840165938536108	1	no
Unigene000652	4.00	2.00	0.29	0.13	-1.15754127698648	0.726708074534161	1	no
Unigene000653	0.00	3.00	0.001	2.08	11.0223678130285	0.285714285714286	1	no
Unigene000654	4.00	3.00	0.44	0.31	-0.505235308250422	1	1	no
Unigene000655	2.00	2.00	2.3	2.17	-0.0839388184998959	1	1	no
Unigene000656	3.00	1.00	0.78	0.24	-1.70043971814109	0.658385093167702	1	no
Unigene000657	0.00	5.00	0.001	5.71	12.4792750302502	0.0942028985507246	1	no
Unigene000658	2.00	0.00	0.16	0.001	-7.32192809488736	0.523809523809524	1	no
Unigene000659	1.00	2.00	0.81	1.53	0.917537839808027	1	1	no
Unigene000660	3.00	0.00	1.91	0.001	-10.8993569229231	0.285714285714286	1	no
Unigene000661	3.00	3.00	0.37	0.34	-0.12199052437861	1	1	no
Unigene000662	1.00	3.00	0.4	1.13	1.49825086752783	0.658385093167702	1	no
Unigene000663	0.00	1.00	0.001	0.76	9.56985560833095	1	1	notest
Unigene000664	0.00	0.00	0.001	0.001	0	1	1	notest
Unigene000665	0.00	0.00	0.001	0.001	0	1	1	notest
Unigene000666	1.00	1.00	0.26	0.24	-0.115477217419936	1	1	no
Unigene000667	1.00	0.00	0.77	0.001	-9.58871463558226	1	1	notest
Unigene000668	7.00	1.00	1.15	0.15	-2.93859945533586	0.124959742351047	1	no
Unigene000669	3.00	0.00	0.88	0.001	-9.78135971352466	0.285714285714286	1	no
Unigene000670	6.00	2.00	0.62	0.19	-1.70626879694329	0.372946859903382	1	no
Unigene000671	3.00	0.00	1.68	0.001	-10.7142455176661	0.285714285714286	1	no
Unigene000672	4.00	3.00	2.61	1.84	-0.504344040512872	1	1	no
Unigene000673	1.00	0.00	0.7	0.001	-9.45121111183233	1	1	notest
Unigene000674	1.00	0.00	0.89	0.001	-9.79766152585376	1	1	notest
Unigene000675	7.00	1.00	0.49	0.06	-3.02974734339405	0.124959742351047	1	no
Unigene000676	0.00	0.00	0.001	0.001	0	1	1	notest
Unigene000677	3.00	1.00	1.59	0.5	-1.66902676550963	0.658385093167702	1	no
Unigene000678	3.00	4.00	0.44	0.55	0.321928094887362	1	1	no
Unigene000679	0.00	2.00	0.001	1	9.96578428466209	0.523809523809524	1	no
Unigene000680	1.00	0.00	0.74	0.001	-9.53138146051631	1	1	notest
Unigene000681	4.00	4.00	1.48	1.38	-0.100928908850781	1	1	no
Unigene000682	7.00	7.00	0.54	0.5	-0.111031312388744	1	1	no
Unigene000683	3.00	4.00	0.47	0.57	0.278301162487104	1	1	no
Unigene000684	2.00	0.00	1.15	0.001	-10.1674181458317	0.523809523809524	1	no
Unigene000685	16.00	20.00	0.69	0.8	0.213403638109194	0.767876888306806	1	no
Unigene000686	0.00	0.00	0.001	0.001	0	1	1	notest
Unigene000687	243.83	275.00	25.16	26.22	0.0595357633424652	0.763441038143265	1	no
Unigene000688	1.17	0.00	0.52	0.001	-9.02236781302845	1	1	notest
Unigene000689	19.00	12.00	2.88	1.69	-0.769045565160128	0.503000489399398	1	no
Unigene000690	1.00	1.00	1.29	1.23	-0.0687127500840144	1	1	no
Unigene000691	2.00	3.00	0.41	0.57	0.475338009546658	1	1	no
Unigene000692	0.00	2.00	0.001	0.21	7.71424551766612	0.523809523809524	1	no
Unigene000693	1.00	0.00	1.09	0.001	-10.0901124196643	1	1	notest
Unigene000694	0.00	0.00	0.001	0.001	0	1	1	notest
Unigene000695	17.00	15.00	2.1	1.71	-0.296393002780225	0.913871392828406	1	no
Unigene000696	0.00	1.00	0.001	0.43	8.74819284958946	1	1	notest
Unigene000697	0.00	0.00	0.001	0.001	0	1	1	notest
Unigene000698	0.00	0.00	0.001	0.001	0	1	1	notest
Unigene000699	0.00	0.00	0.001	0.001	0	1	1	notest
Unigene000700	9.00	12.00	0.49	0.6	0.29218075149331	0.763626992083732	1	no
Unigene000701	0.00	4.00	0.001	0.74	9.53138146051631	0.161490683229814	1	no
Unigene000702	6.00	4.00	0.64	0.39	-0.714597781137752	0.799900049975013	1	no
Unigene000703	3.00	4.00	0.71	0.88	0.309684499132615	1	1	no
Unigene000704	2.00	0.00	2.5	0.001	-11.2877123795494	0.523809523809524	1	no
Unigene000705	1.00	1.00	0.98	0.93	-0.0755510330071767	1	1	no
Unigene000706	11.00	8.00	1.56	1.05	-0.571156701196126	0.745854585473486	1	no
Unigene000707	3.00	5.00	0.52	0.81	0.639410284743533	0.769726247987118	1	no
Unigene000708	3.00	0.00	0.83	0.001	-9.69696752623429	0.285714285714286	1	no
Unigene000709	7.00	7.00	0.57	0.52	-0.132450296023649	1	1	no
Unigene000710	2.00	1.00	0.54	0.25	-1.11103131238874	1	1	no
Unigene000711	0.00	1.00	0.001	0.29	8.17990909001493	1	1	notest
Unigene000712	3.00	1.00	0.96	0.3	-1.67807190511264	0.658385093167702	1	no
Unigene000713	12.00	8.00	0.66	0.41	-0.68684211474037	0.639220145812011	1	no
Unigene000714	11.00	2.00	0.86	0.14	-2.61890983264449	0.0729734211235395	1	no
Unigene000715	4.00	4.00	1.03	0.96	-0.101538026462062	1	1	no
Unigene000716	6.00	3.00	0.7	0.32	-1.12928301694497	0.585507246376812	1	no
Unigene000717	1.00	3.00	0.17	0.47	1.4671260104273	0.658385093167702	1	no
Unigene000718	3.00	0.00	1.05	0.001	-10.0361736125535	0.285714285714286	1	no
Unigene000719	7.00	5.00	1.3	0.86	-0.596103058326357	0.822491979816544	1	no
Unigene000720	70.00	51.00	4.97	3.34	-0.573397749088234	0.587117377864941	1	no
Unigene000721	4.00	6.00	0.59	0.81	0.457206953522784	0.799900049975013	1	no
Unigene000722	5.00	1.00	0.69	0.13	-2.40808473863708	0.282608695652174	1	no
Unigene000723	0.00	1.00	0.001	0.61	9.25266543245025	1	1	notest
Unigene000724	0.00	0.00	0.001	0.001	0	1	1	notest
Unigene000725	3.00	1.00	1.55	0.48	-1.69116190455308	0.658385093167702	1	no
Unigene000726	2.00	2.00	0.24	0.22	-0.125530882083859	1	1	no
Unigene000727	3.00	2.00	1.73	1.08	-0.679740725473256	1	1	no
Unigene000728	1.00	2.00	1.45	2.75	0.923378718397088	1	1	no
Unigene000729	1.00	4.00	0.2	0.75	1.90689059560852	0.43064182194617	1	no
Unigene000730	1.00	0.00	0.7	0.001	-9.45121111183233	1	1	notest
Unigene000731	0.00	1.00	0.001	0.49	8.93663793900257	1	1	notest
Unigene000732	0.00	0.00	0.001	0.001	0	1	1	notest
Unigene000733	0.00	0.00	0.001	0.001	0	1	1	notest
Unigene000734	2.00	5.00	0.26	0.59	1.18220333122075	0.521739130434783	1	no
Unigene000735	2.00	3.00	0.42	0.58	0.465663572348812	1	1	no
Unigene000736	2.00	0.00	0.67	0.001	-9.38801728534514	0.523809523809524	1	no
Unigene000737	0.00	0.00	0.001	0.001	0	1	1	notest
Unigene000738	3.00	1.00	0.37	0.11	-1.75002174699165	0.658385093167702	1	no
Unigene000739	1.00	2.00	1.06	2	0.915935735211525	1	1	no
Unigene000740	2.00	0.00	0.17	0.001	-7.4093909361377	0.523809523809524	1	no
Unigene000741	0.00	0.00	0.001	0.001	0	1	1	notest
Unigene000742	1.00	1.00	0.69	0.65	-0.0861566437497144	1	1	no
Unigene000743	0.00	0.00	0.001	0.001	0	1	1	notest
Unigene000744	1.00	1.00	0.26	0.24	-0.115477217419936	1	1	no
Unigene000745	0.00	1.00	0.001	0.57	9.1548181090521	1	1	notest
Unigene000746	4.00	2.00	1.53	0.71	-1.10764072318797	0.726708074534161	1	no
Unigene000747	1.00	0.00	0.34	0.001	-8.4093909361377	1	1	notest
Unigene000748	0.00	2.00	0.001	1.01	9.98013957763916	0.523809523809524	1	no
Unigene000749	0.00	3.00	0.001	1.34	10.3880172853451	0.285714285714286	1	no
Unigene000750	4.00	2.00	0.55	0.26	-1.08091999538357	0.726708074534161	1	no
Unigene000751	0.00	0.00	0.001	0.001	0	1	1	notest
Unigene000752	5.00	1.00	0.59	0.11	-2.42321143072454	0.282608695652174	1	no
Unigene000753	0.00	1.00	0.001	0.45	8.81378119121704	1	1	notest
Unigene000754	2.00	0.00	0.76	0.001	-9.56985560833095	0.523809523809524	1	no
Unigene000755	4.00	0.00	0.98	0.001	-9.93663793900257	0.161490683229814	1	no
Unigene000756	0.00	0.00	0.001	0.001	0	1	1	notest
Unigene000757	0.00	1.00	0.001	0.11	6.78135971352466	1	1	notest
Unigene000758	8.00	15.00	1.44	2.51	0.80161855250846	0.395441412739766	1	no
Unigene000759	4.00	2.00	0.89	0.41	-1.11818142634831	0.726708074534161	1	no
Unigene000760	13.00	24.00	0.97	1.66	0.775126589159797	0.330406024364968	1	no
Unigene000761	1.00	0.00	1.27	0.001	-10.3106127816595	1	1	notest
Unigene000762	2.00	1.00	0.55	0.26	-1.08091999538357	1	1	no
Unigene000763	0.00	2.00	0.001	0.45	8.81378119121704	0.523809523809524	1	no
Unigene000764	0.00	1.00	0.001	0.97	9.92184093707449	1	1	notest
Unigene000765	4.00	0.00	0.42	0.001	-8.71424551766612	0.161490683229814	1	no
Unigene000766	1.00	0.00	0.48	0.001	-8.90689059560852	1	1	notest
Unigene000767	0.00	0.00	0.001	0.001	0	1	1	notest
Unigene000768	1.00	0.00	0.71	0.001	-9.47167521439204	1	1	notest
Unigene000769	1.00	0.00	0.7	0.001	-9.45121111183233	1	1	notest
Unigene000770	1.00	1.00	0.36	0.33	-0.125530882083859	1	1	no
Unigene000771	1.00	0.00	0.27	0.001	-8.07681559705083	1	1	notest
Unigene000772	7.00	5.00	1.36	0.9	-0.595609744920664	0.822491979816544	1	no
Unigene000773	1.00	4.00	0.29	1.06	1.86993945943563	0.43064182194617	1	no
Unigene000774	2.00	1.00	1.49	0.7	-1.0898855035172	1	1	no
Unigene000775	2.00	3.00	0.38	0.53	0.479992941119614	1	1	no
Unigene000776	0.00	0.00	0.001	0.001	0	1	1	notest
Unigene000777	0.00	1.00	0.001	0.49	8.93663793900257	1	1	notest
Unigene000778	1.00	0.00	1.15	0.001	-10.1674181458317	1	1	notest
Unigene000779	0.00	0.00	0.001	0.001	0	1	1	notest
Unigene000780	8.00	2.00	1.54	0.36	-2.09686153925259	0.191275790676091	1	no
Unigene000781	3.00	2.00	0.69	0.42	-0.716207033999409	1	1	no
Unigene000782	344.00	256.00	13.2	9.05	-0.544548232275248	0.560033038688484	1	no
Unigene000783	1.00	2.00	1.04	1.97	0.921612101315284	1	1	no
Unigene000784	6.00	5.00	0.67	0.52	-0.36564947231668	1	1	no
Unigene000785	1.00	1.00	0.7	0.65	-0.106915203916512	1	1	no
Unigene000786	4.00	3.00	1.43	1	-0.516015147003665	1	1	no
Unigene000787	2.00	1.00	0.53	0.25	-1.08406426478847	1	1	no
Unigene000788	4.00	0.00	2.35	0.001	-11.1984450414524	0.161490683229814	1	no
Unigene000789	1.00	4.00	0.15	0.57	1.92599941855622	0.43064182194617	1	no
Unigene000790	5.00	0.00	1.34	0.001	-10.3880172853451	0.0942028985507246	1	no
Unigene000791	2.00	0.00	2.09	0.001	-11.0292872269682	0.523809523809524	1	no
Unigene000792	4.00	2.00	1.35	0.63	-1.09953567355091	0.726708074534161	1	no
Unigene000793	4.00	0.00	1.98	0.001	-10.951284714967	0.161490683229814	1	no
Unigene000794	1.00	3.00	0.39	1.1	1.49595749466241	0.658385093167702	1	no
Unigene000795	2.00	3.00	0.43	0.61	0.504472582860788	1	1	no
Unigene000796	7.00	5.00	1.65	1.09	-0.598137889468889	0.822491979816544	1	no
Unigene000797	2.00	1.00	1.06	0.5	-1.08406426478847	1	1	no
Unigene000798	0.00	0.00	0.001	0.001	0	1	1	notest
Unigene000799	1.00	1.00	0.46	0.43	-0.097297201354915	1	1	no
Unigene000800	7.00	1.00	5.28	0.71	-2.89464699985377	0.124959742351047	1	no
Unigene000801	2.00	5.00	0.27	0.62	1.19930880822341	0.521739130434783	1	no
Unigene000802	6.00	8.00	1.53	1.9	0.312467765638296	0.840165938536108	1	no
Unigene000803	2.00	1.00	3.01	1.43	-1.07374833998131	1	1	no
Unigene000804	3.00	3.00	0.77	0.72	-0.096861539252589	1	1	no
Unigene000805	5.00	5.00	1.85	1.73	-0.0967532328795875	1	1	no
Unigene000806	0.00	1.00	0.001	1.37	10.4199601778479	1	1	notest
Unigene000807	1.00	0.00	0.52	0.001	-9.02236781302845	1	1	notest
Unigene000808	8.00	18.00	0.46	0.95	1.04629365227394	0.241983056496189	1	no
Unigene000809	6.00	3.00	0.71	0.33	-1.10535300014623	0.585507246376812	1	no
Unigene000810	0.00	19.00	0.001	2.37	11.2106713437856	0.00039082463999038	0.0739816064160188	no
Unigene000811	0.00	2.00	0.001	1.85	10.8533095554037	0.523809523809524	1	no
Unigene000812	5.00	1.00	0.71	0.13	-2.44930740136359	0.282608695652174	1	no
Unigene000813	1.00	0.00	0.43	0.001	-8.74819284958946	1	1	notest
Unigene000814	1.00	1.00	0.21	0.2	-0.0703893278913979	1	1	no
Unigene000815	0.00	0.00	0.001	0.001	0	1	1	notest
Unigene000816	4.00	0.00	1.06	0.001	-10.0498485494506	0.161490683229814	1	no
Unigene000817	5.00	5.00	0.6	0.56	-0.0995356735509142	1	1	no
Unigene000818	7.00	8.00	0.72	0.76	0.0780025120012732	1	1	no
Unigene000819	7.00	9.00	0.55	0.66	0.263034405833794	0.854436836881098	1	no
Unigene000820	0.00	2.00	0.001	0.8	9.64385618977473	0.523809523809524	1	no
Unigene000821	0.00	0.00	0.001	0.001	0	1	1	notest
Unigene000822	2.00	1.00	0.44	0.21	-1.06711419585854	1	1	no
Unigene000823	5.00	4.00	1.38	1.03	-0.42202392959495	1	1	no
Unigene000824	2.00	2.00	2.46	2.32	-0.0845335102116679	1	1	no
Unigene000825	23.00	18.00	0.76	0.55	-0.466567799918926	0.723660507519056	1	no
Unigene000826	3.00	4.00	0.2	0.25	0.321928094887362	1	1	no
Unigene000827	3.00	2.00	0.37	0.23	-0.685891409571937	1	1	no
Unigene000828	1.00	1.00	0.42	0.4	-0.0703893278913979	1	1	no
Unigene000829	1.00	2.00	0.27	0.51	0.917537839808027	1	1	no
Unigene000830	3.00	0.00	2.06	0.001	-11.0084286220706	0.285714285714286	1	no
Unigene000831	2.00	2.00	0.24	0.22	-0.125530882083859	1	1	no
Unigene000832	6.00	1.00	3.03	0.47	-2.68858513179531	0.18695652173913	1	no
Unigene000833	0.00	2.00	0.001	0.41	8.67948009950545	0.523809523809524	1	no
Unigene000834	0.00	1.00	0.001	0.71	9.47167521439204	1	1	notest
Unigene000835	1.00	0.00	0.51	0.001	-8.99435343685886	1	1	notest
Unigene000836	0.00	0.00	0.001	0.001	0	1	1	notest
Unigene000837	2.00	4.00	0.58	1.08	0.896906507035897	0.726708074534161	1	no
Unigene000838	0.00	1.00	0.001	1.25	10.2877123795494	1	1	notest
Unigene000839	7.00	3.00	1.62	0.65	-1.31748218985617	0.442578710644678	1	no
Unigene000840	1.00	3.00	1.15	3.26	1.5032381032867	0.658385093167702	1	no
Unigene000841	1.00	4.00	0.4	1.48	1.88752527074159	0.43064182194617	1	no
Unigene000842	1.00	1.00	1.25	1.18	-0.0831412353002459	1	1	no
Unigene000843	1.00	0.00	0.81	0.001	-9.66177809777199	1	1	notest
Unigene000844	0.00	0.00	0.001	0.001	0	1	1	notest
Unigene000845	0.00	1.00	0.001	0.43	8.74819284958946	1	1	notest
Unigene000846	1.00	0.00	0.37	0.001	-8.53138146051631	1	1	notest
Unigene000847	1.00	0.00	0.25	0.001	-7.96578428466209	1	1	notest
Unigene000848	0.00	0.00	0.001	0.001	0	1	1	notest
Unigene000849	0.00	2.00	0.001	1.97	10.9439799143437	0.523809523809524	1	no
Unigene000850	1.00	0.00	0.87	0.001	-9.76487159073609	1	1	notest
Unigene000851	3.00	1.00	0.25	0.08	-1.64385618977472	0.658385093167702	1	no
Unigene000852	15.00	9.00	0.78	0.43	-0.859137464160151	0.494712233867671	1	no
Unigene000853	0.00	36.60	0.001	3.47	11.7607199474656	5.18874751827668e-06	0.00338109057194327	yes
Unigene000854	3.00	43.40	0.34	4.57	3.74858751380773	0.000180605779350561	0.0442603144605117	yes
Unigene000855	0.00	1.00	0.001	0.46	8.84549005094438	1	1	notest
Unigene000856	21.00	13.00	2.19	1.26	-0.797507136101257	0.467851691305017	1	no
Unigene000857	2.00	1.00	0.48	0.22	-1.12553088208386	1	1	no
Unigene000858	0.00	0.00	0.001	0.001	0	1	1	notest
Unigene000859	2.00	1.00	0.38	0.18	-1.07800251200127	1	1	no
Unigene000860	0.00	1.00	0.001	0.07	6.12928301694497	1	1	notest
Unigene000861	4.00	5.00	0.9	1.05	0.222392421336448	1	1	no
Unigene000862	2803.00	2390.00	258.01	203.18	-0.344668585399147	0.763259895557399	1	no
Unigene000863	1.00	0.00	0.49	0.001	-8.93663793900257	1	1	notest
Unigene000864	1.00	0.00	0.57	0.001	-9.1548181090521	1	1	notest
Unigene000865	5.00	1.00	1.3	0.24	-2.4374053123073	0.282608695652174	1	no
Unigene000866	0.00	0.00	0.001	0.001	0	1	1	notest
Unigene000867	1.00	4.00	0.24	0.87	1.85798099512757	0.43064182194617	1	no
Unigene000868	0.00	0.00	0.001	0.001	0	1	1	notest
Unigene000869	0.00	0.00	0.001	0.001	0	1	1	notest
Unigene000870	2.00	0.00	0.64	0.001	-9.32192809488736	0.523809523809524	1	no
Unigene000871	1.00	0.00	1.42	0.001	-10.471675214392	1	1	notest
Unigene000872	1.00	0.00	0.48	0.001	-8.90689059560852	1	1	notest
Unigene000873	2.00	2.00	0.88	0.82	-0.101879614019214	1	1	no
Unigene000874	2.00	1.00	1.22	0.57	-1.09784732339814	1	1	no
Unigene000875	1.00	0.00	1	0.001	-9.96578428466209	1	1	notest
Unigene000876	2.00	0.00	1.29	0.001	-10.3331553503106	0.523809523809524	1	no
Unigene000877	0.00	0.00	0.001	0.001	0	1	1	notest
Unigene000878	0.00	0.00	0.001	0.001	0	1	1	notest
Unigene000879	2.00	0.00	0.8	0.001	-9.64385618977473	0.523809523809524	1	no
Unigene000880	1.00	0.00	1.03	0.001	-10.0084286220706	1	1	notest
Unigene000881	2.00	0.00	1.83	0.001	-10.8376279331714	0.523809523809524	1	no
Unigene000882	0.00	4.00	0.001	1.81	10.8217739819706	0.161490683229814	1	no
Unigene000883	74.00	14.00	31.85	5.63	-2.50008654506343	0.0030193329737682	0.261569461292079	no
Unigene000884	1.00	2.00	0.2	0.37	0.887525270741587	1	1	no
Unigene000885	22.00	11.00	3.91	1.81	-1.11117891022415	0.283852862581094	1	no
Unigene000886	2.00	3.00	0.19	0.27	0.506959988719883	1	1	no
Unigene000887	2.00	0.00	1.69	0.001	-10.7228075311695	0.523809523809524	1	no
Unigene000888	0.00	1.00	0.001	0.56	9.12928301694497	1	1	notest
Unigene000889	0.00	0.00	0.001	0.001	0	1	1	notest
Unigene000890	7.00	0.00	0.61	0.001	-9.25266543245025	0.0347826086956522	0.885091131249365	no
Unigene000891	19.00	13.00	0.9	0.57	-0.658963082164933	0.587190652215211	1	no
Unigene000892	3.00	1.00	3.96	1.25	-1.66357233541752	0.658385093167702	1	no
Unigene000893	1.00	0.00	0.36	0.001	-8.49185309632968	1	1	notest
Unigene000894	5.00	3.00	0.5	0.28	-0.836501267717121	0.769726247987118	1	no
Unigene000895	0.00	0.00	0.001	0.001	0	1	1	notest
Unigene000896	0.00	0.00	0.001	0.001	0	1	1	notest
Unigene000897	2.00	4.00	2.41	4.57	0.923161018828108	0.726708074534161	1	no
Unigene000898	2.00	1.00	0.45	0.21	-1.09953567355091	1	1	no
Unigene000899	1.00	0.00	1.39	0.001	-10.4408691676109	1	1	notest
Unigene000900	1.00	0.00	0.33	0.001	-8.36632221424582	1	1	notest
Unigene000901	2.00	4.00	0.41	0.76	0.890375508825502	0.726708074534161	1	no
Unigene000902	0.00	4.00	0.001	1.54	10.5887146355823	0.161490683229814	1	no
Unigene000903	3.00	1.00	0.91	0.28	-1.70043971814109	0.658385093167702	1	no
Unigene000904	2.00	2.00	0.29	0.27	-0.103093492964103	1	1	no
Unigene000905	4.00	0.00	0.51	0.001	-8.99435343685886	0.161490683229814	1	no
Unigene000906	27.00	31.00	1.54	1.63	0.081941613536176	0.843823078320631	1	no
Unigene000907	0.00	0.00	0.001	0.001	0	1	1	notest
Unigene000908	1.00	0.00	0.39	0.001	-8.60733031374961	1	1	notest
Unigene000909	3.00	3.00	1.65	1.55	-0.0901978089715781	1	1	no
Unigene000910	0.00	1.00	0.001	0.85	9.73131903102506	1	1	notest
Unigene000911	0.00	0.00	0.001	0.001	0	1	1	notest
Unigene000912	0.00	7.00	0.001	7.35	12.8435285346111	0.0347826086956522	0.885091131249365	no
Unigene000913	6.00	10.00	2.46	3.82	0.634914322696509	0.580435588657284	1	no
Unigene000914	5.00	7.00	0.85	1.1	0.371968777386958	0.822491979816544	1	no
Unigene000915	0.00	0.00	0.001	0.001	0	1	1	notest
Unigene000916	1.00	2.00	0.57	1.06	0.895030440398458	1	1	no
Unigene000917	0.00	0.00	0.001	0.001	0	1	1	notest
Unigene000918	1.00	1.00	0.28	0.26	-0.106915203916512	1	1	no
Unigene000919	10.00	6.00	2.54	1.42	-0.838937567267484	0.580435588657284	1	no
Unigene000920	3.00	11.00	0.34	1.14	1.7454271729144	0.14388880828403	1	no
Unigene000921	0.00	2.00	0.001	1.47	10.5216004397237	0.523809523809524	1	no
Unigene000922	3.00	7.00	0.35	0.76	1.11864449649862	0.442578710644678	1	no
Unigene000923	3.00	3.00	1.42	1.32	-0.105353000146228	1	1	no
Unigene000924	5.00	0.00	1.98	0.001	-10.951284714967	0.0942028985507246	1	no
Unigene000925	1.00	2.00	0.28	0.51	0.865070419913891	1	1	no
Unigene000926	0.00	1.00	0.001	0.31	8.27612440527424	1	1	notest
Unigene000927	3.00	6.00	0.47	0.87	0.888354644171091	0.585507246376812	1	no
Unigene000928	3.00	1.00	0.96	0.3	-1.67807190511264	0.658385093167702	1	no
Unigene000929	1.00	0.00	1.51	0.001	-10.5603328342124	1	1	notest
Unigene000930	2.00	2.00	0.87	0.81	-0.103093492964103	1	1	no
Unigene000931	0.00	0.00	0.001	0.001	0	1	1	notest
Unigene000932	0.00	0.00	0.001	0.001	0	1	1	notest
Unigene000933	0.00	0.00	0.001	0.001	0	1	1	notest
Unigene000934	1.00	0.00	0.69	0.001	-9.43045255166553	1	1	notest
Unigene000935	0.00	3.00	0.001	0.29	8.17990909001493	0.285714285714286	1	no
Unigene000936	2.00	0.00	3.02	0.001	-11.5603328342124	0.523809523809524	1	no
Unigene000937	2.00	1.00	2.58	1.23	-1.06871275008401	1	1	no
Unigene000938	1.00	0.00	0.59	0.001	-9.2045711442492	1	1	notest
Unigene000939	0.00	0.00	0.001	0.001	0	1	1	notest
Unigene000940	1.00	9.00	0.11	0.93	3.07972719247073	0.0577711144427786	1	no
Unigene000941	0.00	1.00	0.001	0.49	8.93663793900257	1	1	notest
Unigene000942	0.00	0.00	0.001	0.001	0	1	1	notest
Unigene000943	1.00	0.00	0.54	0.001	-9.07681559705083	1	1	notest
Unigene000944	0.00	0.00	0.001	0.001	0	1	1	notest
Unigene000945	4.00	1.00	1.01	0.24	-2.07324898203064	0.43064182194617	1	no
Unigene000946	8.00	3.00	0.91	0.31	-1.55359832981182	0.33368077865829	1	no
Unigene000947	2.00	2.00	1.25	1.17	-0.0954195650786826	1	1	no
Unigene000948	3.00	1.00	1.3	0.41	-1.66481580841037	0.658385093167702	1	no
Unigene000949	1.00	1.00	1.03	0.97	-0.0865876849960908	1	1	no
Unigene000950	11.00	3.00	0.84	0.21	-2	0.14388880828403	1	no
Unigene000951	0.00	0.00	0.001	0.001	0	1	1	notest
Unigene000952	1.00	0.00	0.38	0.001	-8.56985560833095	1	1	notest
Unigene000953	0.00	1.00	0.001	0.28	8.12928301694497	1	1	notest
Unigene000954	0.00	0.00	0.001	0.001	0	1	1	notest
Unigene000955	1.00	0.00	0.64	0.001	-9.32192809488736	1	1	notest
Unigene000956	4.00	3.00	0.69	0.48	-0.523561956057013	1	1	no
Unigene000957	1.00	3.00	0.86	2.42	1.4925984825725	0.658385093167702	1	no
Unigene000958	4.00	5.00	1.03	1.19	0.208317236124725	1	1	no
Unigene000959	0.00	0.00	0.001	0.001	0	1	1	notest
Unigene000960	14.00	2.00	1.14	0.15	-2.92599941855622	0.0295884315906562	0.849854634883615	no
Unigene000961	108.00	73.00	11.35	7.09	-0.678834764938761	0.455506151717567	1	no
Unigene000962	0.00	0.00	0.001	0.001	0	1	1	notest
Unigene000963	0.00	0.00	0.001	0.001	0	1	1	notest
Unigene000964	0.00	1.00	0.001	0.93	9.86108690599539	1	1	notest
Unigene000965	0.00	0.00	0.001	0.001	0	1	1	notest
Unigene000966	0.00	0.00	0.001	0.001	0	1	1	notest
Unigene000967	1.00	1.00	0.62	0.58	-0.0962153152593032	1	1	no
Unigene000968	6.00	1.00	1.03	0.16	-2.68650052718322	0.18695652173913	1	no
Unigene000969	3.00	4.00	0.84	1.04	0.308122295362332	1	1	no
Unigene000970	0.00	3.00	0.001	0.93	9.86108690599539	0.285714285714286	1	no
Unigene000971	0.00	0.00	0.001	0.001	0	1	1	notest
Unigene000972	0.00	7.00	0.001	1.29	10.3331553503106	0.0347826086956522	0.885091131249365	no
Unigene000973	1.00	1.00	0.75	0.71	-0.0790715709911988	1	1	no
Unigene000974	1.00	0.00	1.37	0.001	-10.4199601778479	1	1	notest
Unigene000975	3.00	3.00	2.06	1.94	-0.0865876849960908	1	1	no
Unigene000976	1.00	0.00	0.62	0.001	-9.27612440527424	1	1	notest
Unigene000977	9.00	19.00	8.12	16.16	0.992875565566619	0.270771223856117	1	no
Unigene000978	6.00	2.00	4.22	1.32	-1.67670506934873	0.372946859903382	1	no
Unigene000979	1.00	1.00	0.2	0.19	-0.0740005814437769	1	1	no
Unigene000980	2.00	4.00	0.21	0.4	0.929610672108602	0.726708074534161	1	no
Unigene000981	0.00	1.00	0.001	0.7	9.45121111183233	1	1	notest
Unigene000982	0.00	0.00	0.001	0.001	0	1	1	notest
Unigene000983	3.00	1.00	2.86	0.9	-1.66801824044871	0.658385093167702	1	no
Unigene000984	3.00	0.00	1.29	0.001	-10.3331553503106	0.285714285714286	1	no
Unigene000985	0.00	0.00	0.001	0.001	0	1	1	notest
Unigene000986	0.00	0.00	0.001	0.001	0	1	1	notest
Unigene000987	2.00	4.00	0.66	1.23	0.898120385980786	0.726708074534161	1	no
Unigene000988	0.00	1.00	0.001	0.74	9.53138146051631	1	1	notest
Unigene000989	0.00	3.00	0.001	0.61	9.25266543245025	0.285714285714286	1	no
Unigene000990	0.00	0.00	0.001	0.001	0	1	1	notest
Unigene000991	0.00	1.00	0.001	1.05	10.0361736125535	1	1	notest
Unigene000992	1.00	1.00	0.45	0.42	-0.0995356735509146	1	1	no
Unigene000993	2.00	1.00	0.3	0.14	-1.09953567355091	1	1	no
Unigene000994	0.00	0.00	0.001	0.001	0	1	1	notest
Unigene000995	0.00	1.00	0.001	0.71	9.47167521439204	1	1	notest
Unigene000996	0.00	1.00	0.001	0.65	9.34429590791582	1	1	notest
Unigene000997	0.00	0.00	0.001	0.001	0	1	1	notest
Unigene000998	2.00	2.00	0.3	0.28	-0.0995356735509142	1	1	no
Unigene000999	3.00	2.00	0.44	0.27	-0.704544116473829	1	1	no
Unigene001000	1.00	1.00	0.5	0.47	-0.0892673380970874	1	1	no
Unigene001001	3.00	7.00	0.3	0.65	1.11547721741994	0.442578710644678	1	no
Unigene001002	10.00	2.00	1.39	0.26	-2.41850135458242	0.0999758185423419	1	no
Unigene001003	16.98	15.48	0.66	0.55	-0.263034405833794	0.913871392828406	1	no
Unigene001004	414.02	456.52	26.56	27.02	0.0247725279787599	0.794146775826037	1	no
Unigene001005	0.00	1.00	0.001	0.56	9.12928301694497	1	1	notest
Unigene001006	1.00	2.00	0.46	0.86	0.902702798645085	1	1	no
Unigene001007	2.00	1.00	0.57	0.27	-1.07800251200127	1	1	no
Unigene001008	3.00	7.00	0.31	0.66	1.09019780897158	0.442578710644678	1	no
Unigene001009	1.00	0.00	0.61	0.001	-9.25266543245025	1	1	notest
Unigene001010	1.00	3.00	0.64	1.8	1.49185309632967	0.658385093167702	1	no
Unigene001011	1.00	2.00	0.44	0.82	0.898120385980786	1	1	no
Unigene001012	0.00	1.00	0.001	0.99	9.95128471496697	1	1	notest
Unigene001013	0.00	0.00	0.001	0.001	0	1	1	notest
Unigene001014	0.00	2.00	0.001	1.31	10.3553510964248	0.523809523809524	1	no
Unigene001015	0.00	2.00	0.001	0.19	7.56985560833095	0.523809523809524	1	no
Unigene001016	4.00	1.00	3.99	0.94	-2.08565608454471	0.43064182194617	1	no
Unigene001017	4.00	2.00	0.53	0.25	-1.08406426478847	0.726708074534161	1	no
Unigene001018	0.00	0.00	0.001	0.001	0	1	1	notest
Unigene001019	0.00	0.00	0.001	0.001	0	1	1	notest
Unigene001020	2.00	0.00	2.3	0.001	-11.1674181458317	0.523809523809524	1	no
Unigene001021	1.00	1.00	0.24	0.22	-0.125530882083859	1	1	no
Unigene001022	0.00	0.00	0.001	0.001	0	1	1	notest
Unigene001023	0.00	0.00	0.001	0.001	0	1	1	notest
Unigene001024	0.00	0.00	0.001	0.001	0	1	1	notest
Unigene001025	0.00	3.00	0.001	1.45	10.5018371849023	0.285714285714286	1	no
Unigene001026	10.00	12.00	1.26	1.4	0.15200309344505	0.884696093699382	1	no
Unigene001027	0.00	0.00	0.001	0.001	0	1	1	notest
Unigene001028	0.00	7.00	0.001	1.32	10.3663222142458	0.0347826086956522	0.885091131249365	no
Unigene001029	0.00	0.00	0.001	0.001	0	1	1	notest
Unigene001030	103.00	236.00	13.95	29.57	1.08386912140377	0.0746712669011179	1	no
Unigene001031	3.00	2.00	0.38	0.23	-0.724365557386573	1	1	no
Unigene001032	1.00	0.00	0.68	0.001	-9.4093909361377	1	1	notest
Unigene001033	0.00	1.00	0.001	0.9	9.81378119121704	1	1	notest
Unigene001034	1.00	1.00	0.77	0.73	-0.0769619818148842	1	1	no
Unigene001035	0.00	0.00	0.001	0.001	0	1	1	notest
Unigene001036	1.00	5.00	0.34	1.58	2.21631790692676	0.282608695652174	1	no
Unigene001037	4.00	4.00	1.03	0.95	-0.116644918852271	1	1	no
Unigene001038	0.00	6.00	0.001	2.11	11.0430272835945	0.0565217391304347	1	no
Unigene001039	0.00	4.00	0.001	0.69	9.43045255166553	0.161490683229814	1	no
Unigene001040	0.00	1.00	0.001	0.42	8.71424551766612	1	1	notest
Unigene001041	10.00	10.00	0.69	0.64	-0.108524456778169	1	1	no
Unigene001042	5.00	5.00	0.47	0.44	-0.0951572330403401	1	1	no
Unigene001043	0.00	0.00	0.001	0.001	0	1	1	notest
Unigene001044	5.00	11.00	0.49	0.99	1.0146467759644	0.352672051071238	1	no
Unigene001045	1.00	0.00	0.37	0.001	-8.53138146051631	1	1	notest
Unigene001046	2.00	0.00	0.53	0.001	-9.04984854945056	0.523809523809524	1	no
Unigene001047	1.00	0.00	0.67	0.001	-9.38801728534514	1	1	notest
Unigene001048	0.00	0.00	0.001	0.001	0	1	1	notest
Unigene001049	0.00	0.00	0.001	0.001	0	1	1	notest
Unigene001050	1.00	0.00	0.42	0.001	-8.71424551766612	1	1	notest
Unigene001051	0.00	0.00	0.001	0.001	0	1	1	notest
Unigene001052	0.00	3.00	0.001	4.12	12.0084286220706	0.285714285714286	1	no
Unigene001053	2.00	1.00	2.41	1.14	-1.07999932206522	1	1	no
Unigene001054	1.00	2.00	0.66	1.24	0.909802191028422	1	1	no
Unigene001055	1.00	1.00	0.65	0.61	-0.0916304754655682	1	1	no
Unigene001056	1.00	0.00	0.59	0.001	-9.2045711442492	1	1	notest
Unigene001057	2.00	1.00	0.67	0.31	-1.1118928800709	1	1	no
Unigene001058	1.28	7.41	0.19	1	2.39592867633114	0.124959742351047	1	no
Unigene001059	2.72	3.59	0.57	0.7	0.296393002780225	1	1	no
Unigene001060	4.00	1.00	2.27	0.53	-2.09862803272772	0.43064182194617	1	no
Unigene001061	0.00	0.00	0.001	0.001	0	1	1	notest
Unigene001062	2.00	0.00	1.24	0.001	-10.2761244052742	0.523809523809524	1	no
Unigene001063	1.00	3.00	0.16	0.44	1.4594316186373	0.658385093167702	1	no
Unigene001064	2.00	2.00	0.83	0.78	-0.0896372124846764	1	1	no
Unigene001065	2.00	1.00	0.94	0.44	-1.09515723304034	1	1	no
Unigene001066	0.00	1.00	0.001	0.93	9.86108690599539	1	1	notest
Unigene001067	0.00	2.00	0.001	1.68	10.7142455176661	0.523809523809524	1	no
Unigene001068	6.00	3.00	0.54	0.25	-1.11103131238874	0.585507246376812	1	no
Unigene001069	3.00	1.00	0.58	0.18	-1.68805599368526	0.658385093167702	1	no
Unigene001070	0.00	1.00	0.001	0.31	8.27612440527424	1	1	notest
Unigene001071	9.00	12.00	0.83	1.03	0.311461095836294	0.763626992083732	1	no
Unigene001072	0.00	0.00	0.001	0.001	0	1	1	notest
Unigene001073	0.00	1.00	0.001	0.45	8.81378119121704	1	1	notest
Unigene001074	1.00	2.00	0.42	0.79	0.911463325398343	1	1	no
Unigene001075	1.00	0.00	0.73	0.001	-9.51175265376738	1	1	notest
Unigene001076	0.00	1.00	0.001	0.54	9.07681559705083	1	1	notest
Unigene001077	0.00	0.00	0.001	0.001	0	1	1	notest
Unigene001078	28.00	49.00	0.95	1.53	0.687532234361704	0.281613174333386	1	no
Unigene001079	1.00	4.00	0.15	0.54	1.84799690655495	0.43064182194617	1	no
Unigene001080	0.00	3.00	0.001	0.91	9.82972273508606	0.285714285714286	1	no
Unigene001081	3.00	0.00	0.72	0.001	-9.49185309632968	0.285714285714286	1	no
Unigene001082	1.00	1.00	0.46	0.43	-0.097297201354915	1	1	no
Unigene001083	0.00	0.00	0.001	0.001	0	1	1	notest
Unigene001084	1.00	0.00	1.25	0.001	-10.2877123795494	1	1	notest
Unigene001085	1.00	2.00	0.36	0.68	0.917537839808027	1	1	no
Unigene001086	15.11	10.67	1.05	0.68	-0.626782676415783	0.701512770883983	1	no
Unigene001087	437.89	543.33	20.12	23.01	0.193630678418562	0.607411834961247	1	no
Unigene001088	2.00	1.00	0.88	0.41	-1.10187961401921	1	1	no
Unigene001089	0.00	4.00	0.001	0.84	9.71424551766612	0.161490683229814	1	no
Unigene001090	1.00	1.00	0.66	0.62	-0.0901978089715783	1	1	no
Unigene001091	1.00	0.00	1.08	0.001	-10.0768155970508	1	1	notest
Unigene001092	3.00	0.00	3.44	0.001	-11.7481928495895	0.285714285714286	1	no
Unigene001093	2.00	1.00	0.42	0.19	-1.14438990933517	1	1	no
Unigene001094	2.00	2.00	0.43	0.4	-0.104336659814735	1	1	no
Unigene001095	9.00	14.00	0.83	1.19	0.519778331961019	0.573301633927262	1	no
Unigene001096	0.00	1.00	0.001	0.36	8.49185309632968	1	1	notest
Unigene001097	4.00	2.00	0.51	0.24	-1.08746284125034	0.726708074534161	1	no
Unigene001098	1.00	3.00	0.37	1.03	1.47704716155427	0.658385093167702	1	no
Unigene001099	0.00	1.00	0.001	1.43	10.4817994316658	1	1	notest
Unigene001100	0.00	0.00	0.001	0.001	0	1	1	notest
Unigene001101	0.00	1.00	0.001	0.33	8.36632221424582	1	1	notest
Unigene001102	8.00	6.00	0.64	0.44	-0.540568381362703	0.840165938536108	1	no
Unigene001103	1.00	2.00	0.25	0.46	0.879705766282288	1	1	no
Unigene001104	7.00	7.00	0.92	0.85	-0.114171019919311	1	1	no
Unigene001105	4.00	0.00	4.31	0.001	-12.0734721539765	0.161490683229814	1	no
Unigene001106	2.00	3.00	0.65	0.91	0.485426827170242	1	1	no
Unigene001107	1.00	2.00	0.08	0.14	0.807354922057604	1	1	no
Unigene001108	0.00	0.00	0.001	0.001	0	1	1	notest
Unigene001109	0.00	0.00	0.001	0.001	0	1	1	notest
Unigene001110	15.00	17.00	0.9	0.94	0.0627357553479624	0.913871392828406	1	no
Unigene001111	1.00	3.00	0.64	1.82	1.5077946401987	0.658385093167702	1	no
Unigene001112	2.00	0.00	1.08	0.001	-10.0768155970508	0.523809523809524	1	no
Unigene001113	2.00	0.00	0.95	0.001	-9.89178370321831	0.523809523809524	1	no
Unigene001114	1.00	1.00	1.29	1.23	-0.0687127500840144	1	1	no
Unigene001115	2.00	1.00	0.63	0.29	-1.11929892837234	1	1	no
Unigene001116	0.00	0.00	0.001	0.001	0	1	1	notest
Unigene001117	4.00	3.00	2.69	1.9	-0.501606754225676	1	1	no
Unigene001118	1.00	0.00	1.29	0.001	-10.3331553503106	1	1	notest
Unigene001119	1.00	0.00	0.27	0.001	-8.07681559705083	1	1	notest
Unigene001120	0.00	0.00	0.001	0.001	0	1	1	notest
Unigene001121	1.00	1.00	1.48	1.4	-0.0801703486839833	1	1	no
Unigene001122	0.00	0.00	0.001	0.001	0	1	1	notest
Unigene001123	0.00	1.00	0.001	0.61	9.25266543245025	1	1	notest
Unigene001124	0.00	1.00	0.001	0.94	9.876516946565	1	1	notest
Unigene001125	2.00	2.00	0.61	0.57	-0.0978473233981447	1	1	no
Unigene001126	2.00	0.00	0.48	0.001	-8.90689059560852	0.523809523809524	1	no
Unigene001127	2.00	0.00	2.19	0.001	-11.0967151544885	0.523809523809524	1	no
Unigene001128	1.00	4.00	0.54	2.03	1.91044841502171	0.43064182194617	1	no
Unigene001129	5.00	1.00	3.16	0.59	-2.42113769881526	0.282608695652174	1	no
Unigene001130	0.00	0.00	0.001	0.001	0	1	1	notest
Unigene001131	2.00	1.00	1	0.47	-1.08926733809709	1	1	no
Unigene001132	0.00	5.00	0.001	1.88	10.876516946565	0.0942028985507246	1	no
Unigene001133	0.00	0.00	0.001	0.001	0	1	1	notest
Unigene001134	1.00	0.00	0.48	0.001	-8.90689059560852	1	1	notest
Unigene001135	1.00	0.00	0.72	0.001	-9.49185309632968	1	1	notest
Unigene001136	1.00	3.00	0.18	0.51	1.50250034052918	0.658385093167702	1	no
Unigene001137	0.00	1.00	0.001	0.36	8.49185309632968	1	1	notest
Unigene001138	8.00	13.00	2.61	3.95	0.597802846494581	0.545915011108221	1	no
Unigene001139	1.00	2.00	0.89	1.68	0.916583991812363	1	1	no
Unigene001140	0.00	3.00	0.001	0.76	9.56985560833095	0.285714285714286	1	no
Unigene001141	1.00	1.00	0.57	0.54	-0.0780025120012729	1	1	no
Unigene001142	0.00	2.00	0.001	0.38	8.56985560833095	0.523809523809524	1	no
Unigene001143	3.00	0.00	0.96	0.001	-9.90689059560852	0.285714285714286	1	no
Unigene001144	2.00	2.00	1.19	1.11	-0.100401896957837	1	1	no
Unigene001145	0.00	0.00	0.001	0.001	0	1	1	notest
Unigene001146	4.00	14.00	1.12	3.64	1.70043971814109	0.115459619797773	1	no
Unigene001147	1.00	0.00	0.75	0.001	-9.55074678538324	1	1	notest
Unigene001148	1.00	1.00	1.34	1.27	-0.0774045036856066	1	1	no
Unigene001149	0.00	0.00	0.001	0.001	0	1	1	notest
Unigene001150	1.00	0.00	0.42	0.001	-8.71424551766612	1	1	notest
Unigene001151	1.00	0.00	0.4	0.001	-8.64385618977473	1	1	notest
Unigene001152	0.00	0.00	0.001	0.001	0	1	1	notest
Unigene001153	3.00	11.00	0.65	2.2	1.75899190049621	0.14388880828403	1	no
Unigene001154	5.00	0.00	2.5	0.001	-11.2877123795494	0.0942028985507246	1	no
Unigene001155	2.00	5.00	0.29	0.68	1.22948184612277	0.521739130434783	1	no
Unigene001156	1.00	0.00	0.84	0.001	-9.71424551766612	1	1	notest
Unigene001157	0.00	1.00	0.001	0.68	9.4093909361377	1	1	notest
Unigene001158	2.00	0.00	0.7	0.001	-9.45121111183233	0.523809523809524	1	no
Unigene001159	4.00	2.00	1.07	0.5	-1.09761079662642	0.726708074534161	1	no
Unigene001160	6.00	5.00	0.48	0.37	-0.375509135092206	1	1	no
Unigene001161	2.00	1.00	1.47	0.69	-1.0911478880582	1	1	no
Unigene001162	0.00	0.00	0.001	0.001	0	1	1	notest
Unigene001163	4.00	1.00	1.27	0.3	-2.08179409116365	0.43064182194617	1	no
Unigene001164	1.00	1.00	1.08	1.02	-0.082462160191973	1	1	no
Unigene001165	1.00	4.00	0.12	0.43	1.84130225398094	0.43064182194617	1	no
Unigene001166	1.00	2.00	0.22	0.41	0.898120385980786	1	1	no
Unigene001167	0.00	0.00	0.001	0.001	0	1	1	notest
Unigene001168	1.00	0.00	0.88	0.001	-9.78135971352466	1	1	notest
Unigene001169	0.00	7.00	0.001	2.31	11.1736771363034	0.0347826086956522	0.885091131249365	no
Unigene001170	6.00	0.00	0.57	0.001	-9.1548181090521	0.0565217391304347	1	no
Unigene001171	4.00	0.00	0.94	0.001	-9.876516946565	0.161490683229814	1	no
Unigene001172	0.00	0.00	0.001	0.001	0	1	1	notest
Unigene001173	2.00	0.00	0.5	0.001	-8.96578428466209	0.523809523809524	1	no
Unigene001174	1.00	1.00	0.35	0.32	-0.129283016944966	1	1	no
Unigene001175	0.00	0.00	0.001	0.001	0	1	1	notest
Unigene001176	23.00	9.00	1.53	0.55	-1.47602812916799	0.14786614280431	1	no
Unigene001177	1303.00	1614.00	98.13	112.19	0.193177922516113	0.604479731091921	1	no
Unigene001178	640.00	565.00	46.7	38.05	-0.295526096206117	0.824259550912542	1	no
Unigene001179	3.00	1.00	0.36	0.11	-1.71049338280502	0.658385093167702	1	no
Unigene001180	2.00	0.00	0.66	0.001	-9.36632221424582	0.523809523809524	1	no
Unigene001181	0.00	0.00	0.001	0.001	0	1	1	notest
Unigene001182	0.00	0.00	0.001	0.001	0	1	1	notest
Unigene001183	0.00	0.00	0.001	0.001	0	1	1	notest
Unigene001184	0.00	1.00	0.001	1.14	10.1548181090521	1	1	notest
Unigene001185	1.00	3.00	0.34	0.94	1.4671260104273	0.658385093167702	1	no
Unigene001186	3.00	1.00	0.46	0.14	-1.71620703399941	0.658385093167702	1	no
Unigene001187	0.00	0.00	0.001	0.001	0	1	1	notest
Unigene001188	0.00	1.00	0.001	0.33	8.36632221424582	1	1	notest
Unigene001189	2.00	0.00	1.06	0.001	-10.0498485494506	0.523809523809524	1	no
Unigene001190	1.00	3.00	0.16	0.45	1.49185309632967	0.658385093167702	1	no
Unigene001191	39.00	17.00	2.53	1.02	-1.31056823272281	0.143857495635951	1	no
Unigene001192	0.00	2.00	0.001	1.44	10.4918530963297	0.523809523809524	1	no
Unigene001193	6.00	11.00	1.25	2.13	0.768925335563751	0.479207349730153	1	no
Unigene001194	4.00	2.00	1.47	0.69	-1.0911478880582	0.726708074534161	1	no
Unigene001195	22.00	11.00	1.58	0.73	-1.11395618929709	0.283852862581094	1	no
Unigene001196	0.00	2.00	0.001	1.78	10.7976615258538	0.523809523809524	1	no
Unigene001197	1199.00	1150.00	35.03	30.95	-0.178651578700436	0.967411704023497	1	no
Unigene001198	1.00	0.00	0.2	0.001	-7.64385618977472	1	1	notest
Unigene001199	0.00	1.00	0.001	0.83	9.69696752623429	1	1	notest
Unigene001200	1.00	2.00	0.54	1.01	0.903323980588326	1	1	no
Unigene001201	0.00	4.00	0.001	0.75	9.55074678538324	0.161490683229814	1	no
Unigene001202	0.00	0.00	0.001	0.001	0	1	1	notest
Unigene001203	5.00	5.00	1.48	1.38	-0.100928908850781	1	1	no
Unigene001204	0.00	2.00	0.001	0.32	8.32192809488736	0.523809523809524	1	no
Unigene001205	0.00	0.00	0.001	0.001	0	1	1	notest
Unigene001206	0.00	0.00	0.001	0.001	0	1	1	notest
Unigene001207	0.00	0.00	0.001	0.001	0	1	1	notest
Unigene001208	2.00	0.00	1.36	0.001	-10.4093909361377	0.523809523809524	1	no
Unigene001209	4.00	10.00	0.29	0.66	1.18641312423088	0.305221314074146	1	no
Unigene001210	0.00	1.00	0.001	0.35	8.45121111183233	1	1	notest
Unigene001211	1.00	1.00	0.29	0.27	-0.103093492964103	1	1	no
Unigene001212	0.00	0.00	0.001	0.001	0	1	1	notest
Unigene001213	13.00	2.00	0.59	0.08	-2.88264304936184	0.0396962808918121	0.925625248107485	no
Unigene001214	1.00	2.00	0.32	0.6	0.906890595608518	1	1	no
Unigene001215	1.00	0.00	1.04	0.001	-10.0223678130285	1	1	notest
Unigene001216	3.00	2.00	0.43	0.27	-0.671377252538629	1	1	no
Unigene001217	1.00	0.00	0.98	0.001	-9.93663793900257	1	1	notest
Unigene001218	0.00	0.00	0.001	0.001	0	1	1	notest
Unigene001219	0.00	0.00	0.001	0.001	0	1	1	notest
Unigene001220	2.00	4.00	0.35	0.64	0.870716983055034	0.726708074534161	1	no
Unigene001221	2.00	0.00	0.61	0.001	-9.25266543245025	0.523809523809524	1	no
Unigene001222	0.00	0.00	0.001	0.001	0	1	1	notest
Unigene001223	1.00	1.00	0.55	0.52	-0.0809199953835675	1	1	no
Unigene001224	1.00	0.00	0.51	0.001	-8.99435343685886	1	1	notest
Unigene001225	9.00	3.00	0.93	0.29	-1.68117781598046	0.251568225104038	1	no
Unigene001226	9.00	6.00	0.98	0.6	-0.70781924850669	0.700311134755203	1	no
Unigene001227	1.00	1.00	0.28	0.26	-0.106915203916512	1	1	no
Unigene001228	0.00	0.00	0.001	0.001	0	1	1	notest
Unigene001229	0.00	0.00	0.001	0.001	0	1	1	notest
Unigene001230	1.00	1.00	0.21	0.2	-0.0703893278913979	1	1	no
Unigene001231	0.00	2.00	0.001	0.16	7.32192809488736	0.523809523809524	1	no
Unigene001232	2.00	2.00	0.51	0.47	-0.117836490293858	1	1	no
Unigene001233	2.00	2.00	0.71	0.66	-0.105353000146228	1	1	no
Unigene001234	1.00	0.00	0.81	0.001	-9.66177809777199	1	1	notest
Unigene001235	1.00	5.00	0.16	0.74	2.20945336562895	0.282608695652174	1	no
Unigene001236	0.00	0.00	0.001	0.001	0	1	1	notest
Unigene001237	4.00	3.00	0.42	0.29	-0.534336427651188	1	1	no
Unigene001238	5.00	7.00	1.26	1.64	0.380272081118167	0.822491979816544	1	no
Unigene001239	0.00	0.00	0.001	0.001	0	1	1	notest
Unigene001240	4.00	1.00	0.41	0.09	-2.18762700317577	0.43064182194617	1	no
Unigene001241	1.00	3.00	0.31	0.88	1.50523530825042	0.658385093167702	1	no
Unigene001242	1.00	0.00	0.48	0.001	-8.90689059560852	1	1	notest
Unigene001243	7.00	6.00	1.35	1.07	-0.335348610649684	1	1	no
Unigene001244	4.00	0.00	0.44	0.001	-8.78135971352466	0.161490683229814	1	no
Unigene001245	2.00	1.00	1.17	0.55	-1.08900500605874	1	1	no
Unigene001246	3.00	0.00	1.46	0.001	-10.5117526537674	0.285714285714286	1	no
Unigene001247	0.00	2.00	0.001	1.29	10.3331553503106	0.523809523809524	1	no
Unigene001248	5.00	5.00	0.32	0.3	-0.0931094043914815	1	1	no
Unigene001249	0.00	2.00	0.001	0.88	9.78135971352466	0.523809523809524	1	no
Unigene001250	0.00	0.00	0.001	0.001	0	1	1	notest
Unigene001251	2.00	1.00	0.34	0.16	-1.08746284125034	1	1	no
Unigene001252	3.00	1.00	0.64	0.2	-1.67807190511264	0.658385093167702	1	no
Unigene001253	7.00	9.00	0.63	0.75	0.251538766995964	0.854436836881098	1	no
Unigene001254	1.00	0.00	0.45	0.001	-8.81378119121704	1	1	notest
Unigene001255	0.00	0.00	0.001	0.001	0	1	1	notest
Unigene001256	2.00	1.00	0.46	0.21	-1.13124453327825	1	1	no
Unigene001257	10.00	2.00	6.45	1.21	-2.41429211303602	0.0999758185423419	1	no
Unigene001258	0.00	0.00	0.001	0.001	0	1	1	notest
Unigene001259	1.00	1.00	0.16	0.14	-0.192645077942396	1	1	no
Unigene001260	5.00	4.00	1.05	0.78	-0.428843298803874	1	1	no
Unigene001261	4.00	1.00	0.72	0.17	-2.08246216019197	0.43064182194617	1	no
Unigene001262	2.00	0.00	0.5	0.001	-8.96578428466209	0.523809523809524	1	no
Unigene001263	1.00	1.00	0.21	0.2	-0.0703893278913979	1	1	no
Unigene001264	1.00	1.00	0.3	0.28	-0.0995356735509142	1	1	no
Unigene001265	1.00	0.00	0.28	0.001	-8.12928301694497	1	1	notest
Unigene001266	0.00	0.00	0.001	0.001	0	1	1	notest
Unigene001267	5.00	3.00	1.61	0.9	-0.839063781784942	0.769726247987118	1	no
Unigene001268	1.00	0.00	0.24	0.001	-7.90689059560852	1	1	notest
Unigene001269	2.00	3.00	0.79	1.11	0.490635118173003	1	1	no
Unigene001270	1.00	1.00	0.75	0.7	-0.0995356735509146	1	1	no
Unigene001271	1.00	0.00	1.34	0.001	-10.3880172853451	1	1	notest
Unigene001272	0.00	0.00	0.001	0.001	0	1	1	notest
Unigene001273	5.00	2.00	0.78	0.29	-1.42742122373468	0.521739130434783	1	no
Unigene001274	0.00	0.00	0.001	0.001	0	1	1	notest
Unigene001275	0.00	0.00	0.001	0.001	0	1	1	notest
Unigene001276	2.00	0.00	1.21	0.001	-10.240791332162	0.523809523809524	1	no
Unigene001277	1.00	3.00	0.89	2.52	1.50154649253352	0.658385093167702	1	no
Unigene001278	0.00	0.00	0.001	0.001	0	1	1	notest
Unigene001279	2.00	0.00	0.89	0.001	-9.79766152585376	0.523809523809524	1	no
Unigene001280	0.00	0.00	0.001	0.001	0	1	1	notest
Unigene001281	4.00	8.00	0.67	1.24	0.888107119929103	0.497905885766794	1	no
Unigene001282	0.00	1.00	0.001	1.09	10.0901124196643	1	1	notest
Unigene001283	2.00	0.00	0.55	0.001	-9.10328780841202	0.523809523809524	1	no
Unigene001284	4.00	9.00	0.64	1.34	1.06608919045777	0.390133159226838	1	no
Unigene001285	0.00	2.00	0.001	1.49	10.5410966153495	0.523809523809524	1	no
Unigene001286	0.00	0.00	0.001	0.001	0	1	1	notest
Unigene001287	0.00	3.00	0.001	0.77	9.58871463558226	0.285714285714286	1	no
Unigene001288	3.00	10.00	0.73	2.27	1.6367239284109	0.189983809938349	1	no
Unigene001289	8.00	10.00	0.68	0.78	0.197939377611909	0.866239255512361	1	no
Unigene001290	1.00	0.00	0.11	0.001	-6.78135971352466	1	1	notest
Unigene001291	3.00	3.00	1.54	1.44	-0.096861539252589	1	1	no
Unigene001292	1.00	0.00	0.72	0.001	-9.49185309632968	1	1	notest
Unigene001293	12.00	1.00	0.96	0.07	-3.77760757866355	0.0197868807531717	0.716920902851331	no
Unigene001294	4.00	0.00	2.66	0.001	-11.3772105303886	0.161490683229814	1	no
Unigene001295	0.00	0.00	0.001	0.001	0	1	1	notest
Unigene001296	2.00	18.00	0.52	4.32	3.05444778402238	0.00977491077602312	0.506590560127971	no
Unigene001297	5.00	0.00	1.51	0.001	-10.5603328342124	0.0942028985507246	1	no
Unigene001298	6.00	10.00	1.14	1.76	0.626541604472555	0.580435588657284	1	no
Unigene001299	1.00	3.00	0.09	0.26	1.53051471669878	0.658385093167702	1	no
Unigene001300	1.00	1.00	0.36	0.34	-0.0824621601919728	1	1	no
Unigene001301	10.00	20.00	0.36	0.67	0.89616418901546	0.298081079919183	1	no
Unigene001302	1.00	4.00	0.2	0.74	1.88752527074159	0.43064182194617	1	no
Unigene001303	0.00	0.00	0.001	0.001	0	1	1	notest
Unigene001304	0.00	2.00	0.001	0.53	9.04984854945056	0.523809523809524	1	no
Unigene001305	1.00	0.00	0.39	0.001	-8.60733031374961	1	1	notest
Unigene001306	0.00	2.00	0.001	0.37	8.53138146051631	0.523809523809524	1	no
Unigene001307	809.00	1455.00	73.86	122.69	0.732152497495134	0.184573154034082	1	no
Unigene001308	1.00	1.00	0.22	0.2	-0.137503523749935	1	1	no
Unigene001309	1.00	0.00	0.59	0.001	-9.2045711442492	1	1	notest
Unigene001310	2.00	1.00	0.48	0.22	-1.12553088208386	1	1	no
Unigene001311	12.00	7.00	0.64	0.34	-0.912537158749661	0.514813299540291	1	no
Unigene001312	0.00	1.00	0.001	0.44	8.78135971352466	1	1	notest
Unigene001313	1.00	0.00	0.46	0.001	-8.84549005094438	1	1	notest
Unigene001314	1.00	1.00	0.58	0.55	-0.0766212816029123	1	1	no
Unigene001315	1.00	2.00	0.23	0.42	0.868755466721747	1	1	no
Unigene001316	1.00	5.00	0.27	1.24	2.19930880822341	0.282608695652174	1	no
Unigene001317	12.00	7.00	0.62	0.33	-0.909802191028422	0.514813299540291	1	no
Unigene001318	1.00	0.00	0.28	0.001	-8.12928301694497	1	1	notest
Unigene001319	0.00	1.00	0.001	0.27	8.07681559705083	1	1	notest
Unigene001320	3.00	1.00	1.09	0.34	-1.68072148352659	0.658385093167702	1	no
Unigene001321	1.00	14.00	0.29	3.79	3.70807304304352	0.0102150537634409	0.516171231405453	no
Unigene001322	4.00	3.00	0.47	0.33	-0.510194732319184	1	1	no
Unigene001323	0.00	0.00	0.001	0.001	0	1	1	notest
Unigene001324	3.00	5.00	0.28	0.43	0.618909832644494	0.769726247987118	1	no
Unigene001325	4.00	1.00	2.29	0.54	-2.08431628593348	0.43064182194617	1	no
Unigene001326	1.00	1.00	0.26	0.24	-0.115477217419936	1	1	no
Unigene001327	1.00	2.00	0.48	0.89	0.890770930245242	1	1	no
Unigene001328	0.00	0.00	0.001	0.001	0	1	1	notest
Unigene001329	0.00	2.79	0.001	0.36	8.49185309632968	0.285714285714286	1	no
Unigene001330	5.00	4.21	0.9	0.7	-0.362570079384708	1	1	no
Unigene001331	1.00	15.00	0.15	2.05	3.77258950389693	0.00744742835955295	0.441539994077167	no
Unigene001332	2.00	16.00	0.34	2.5	2.87832144341175	0.0167825540461803	0.659929368574936	no
Unigene001333	45.40	15.59	4.4	1.4	-1.65207669657969	0.0660818485838757	1	no
Unigene001334	686.60	345.41	86.53	40.26	-1.1038532304047	0.150628744969429	1	no
Unigene001335	0.00	0.00	0.001	0.001	0	1	1	notest
Unigene001336	1.00	0.00	0.49	0.001	-8.93663793900257	1	1	notest
Unigene001337	3.00	2.00	0.71	0.44	-0.690315500867385	1	1	no
Unigene001338	5.00	5.00	1.49	1.39	-0.100227447738654	1	1	no
Unigene001339	0.00	0.00	0.001	0.001	0	1	1	notest
Unigene001340	0.00	15.00	0.001	2.09	11.0292872269682	0.00140897293288839	0.170256572401887	no
Unigene001341	0.00	6.00	0.001	1.97	10.9439799143437	0.0565217391304347	1	no
Unigene001342	1.00	0.00	0.81	0.001	-9.66177809777199	1	1	notest
Unigene001343	5.00	2.00	0.87	0.32	-1.44294349584873	0.521739130434783	1	no
Unigene001344	0.00	0.00	0.001	0.001	0	1	1	notest
Unigene001345	0.00	0.00	0.001	0.001	0	1	1	notest
Unigene001346	1.00	1.00	0.21	0.19	-0.144389909335175	1	1	no
Unigene001347	1.00	2.00	0.8	1.51	0.916476644437716	1	1	no
Unigene001348	1.00	2.00	0.51	0.95	0.897430266359452	1	1	no
Unigene001349	5.00	4.00	0.85	0.63	-0.432111012637785	1	1	no
Unigene001350	0.00	0.00	0.001	0.001	0	1	1	notest
Unigene001351	0.00	2.00	0.001	0.94	9.876516946565	0.523809523809524	1	no
Unigene001352	0.00	0.00	0.001	0.001	0	1	1	notest
Unigene001353	0.00	1.00	0.001	0.67	9.38801728534514	1	1	notest
Unigene001354	1.00	0.00	1.17	0.001	-10.1922928144708	1	1	notest
Unigene001355	6.00	10.00	0.64	0.98	0.614709844115208	0.580435588657284	1	no
Unigene001356	1.00	0.00	0.97	0.001	-9.92184093707449	1	1	notest
Unigene001357	3.00	0.00	0.48	0.001	-8.90689059560852	0.285714285714286	1	no
Unigene001358	2.00	0.00	2.41	0.001	-11.2348174311173	0.523809523809524	1	no
Unigene001359	7.00	19.00	0.62	1.55	1.32192809488736	0.148529576267714	1	no
Unigene001360	0.00	0.00	0.001	0.001	0	1	1	notest
Unigene001361	6.00	8.00	1.27	1.57	0.305936062119461	0.840165938536108	1	no
Unigene001362	0.00	3.00	0.001	2.1	11.0361736125535	0.285714285714286	1	no
Unigene001363	1.00	0.00	1	0.001	-9.96578428466209	1	1	notest
Unigene001364	13.00	11.00	1.74	1.36	-0.355480654598389	0.892070180730235	1	no
Unigene001365	2.00	0.00	0.38	0.001	-8.56985560833095	0.523809523809524	1	no
Unigene001366	5.00	11.00	1.86	3.82	1.03827001692772	0.352672051071238	1	no
Unigene001367	51.00	18.00	3.13	1.02	-1.61759350496112	0.0643524031703962	1	no
Unigene001368	1.00	1.00	0.34	0.31	-0.133266530863464	1	1	no
Unigene001369	0.00	0.00	0.001	0.001	0	1	1	notest
Unigene001370	0.00	0.00	0.001	0.001	0	1	1	notest
Unigene001371	0.00	1.00	0.001	0.52	9.02236781302845	1	1	notest
Unigene001372	0.00	0.00	0.001	0.001	0	1	1	notest
Unigene001373	14.00	16.00	0.86	0.91	0.0815298854965985	0.909314911674813	1	no
Unigene001374	2.00	12.00	0.15	0.84	2.48542682717024	0.0536328609888605	1	no
Unigene001375	4.00	3.00	0.25	0.18	-0.473931188332412	1	1	no
Unigene001376	0.00	1.00	0.001	0.47	8.876516946565	1	1	notest
Unigene001377	0.00	0.00	0.001	0.001	0	1	1	notest
Unigene001378	3.00	1.00	1.17	0.36	-1.70043971814109	0.658385093167702	1	no
Unigene001379	6.00	4.00	0.45	0.28	-0.684498174272071	0.799900049975013	1	no
Unigene001380	4.00	0.00	1.86	0.001	-10.8610869059954	0.161490683229814	1	no
Unigene001381	2.00	1.00	0.72	0.33	-1.12553088208386	1	1	no
Unigene001382	10.00	5.00	1.57	0.73	-1.10479619001161	0.438083377666006	1	no
Unigene001383	14.00	8.00	0.79	0.42	-0.911463325398343	0.465038890595743	1	no
Unigene001384	17.00	5.00	1.46	0.4	-1.86789646399265	0.0967863533519141	1	no
Unigene001385	2.00	2.00	0.39	0.36	-0.115477217419936	1	1	no
Unigene001386	1.00	0.00	0.67	0.001	-9.38801728534514	1	1	notest
Unigene001387	0.00	0.00	0.001	0.001	0	1	1	notest
Unigene001388	0.00	6.00	0.001	2.81	11.4563544151083	0.0565217391304347	1	no
Unigene001389	2.00	0.00	0.77	0.001	-9.58871463558226	0.523809523809524	1	no
Unigene001390	0.00	0.00	0.001	0.001	0	1	1	notest
Unigene001391	1.00	0.00	0.47	0.001	-8.876516946565	1	1	notest
Unigene001392	7.00	1.00	2.71	0.36	-2.91222403991156	0.124959742351047	1	no
Unigene001393	0.00	0.00	0.001	0.001	0	1	1	notest
Unigene001394	0.00	0.00	0.001	0.001	0	1	1	notest
Unigene001395	0.00	0.00	0.001	0.001	0	1	1	notest
Unigene001396	3.00	3.00	0.79	0.74	-0.0943273825481531	1	1	no
Unigene001397	12.00	17.00	1.78	2.33	0.388452713687882	0.638758743494483	1	no
Unigene001398	1.00	5.00	0.13	0.62	2.25375659224578	0.282608695652174	1	no
Unigene001399	0.00	3.00	0.001	2.52	11.2992080183873	0.285714285714286	1	no
Unigene001400	25.00	27.00	2.1	2.09	-0.00688638558524002	0.942485042083628	1	no
Unigene001401	22.00	9.00	3.07	1.16	-1.40411385024261	0.171885536243144	1	no
Unigene001402	1.00	1.00	0.19	0.18	-0.0780025120012732	1	1	no
Unigene001403	1.00	1.00	0.66	0.62	-0.0901978089715783	1	1	no
Unigene001404	1.00	0.00	1.39	0.001	-10.4408691676109	1	1	notest
Unigene001405	2.00	0.00	2.26	0.001	-11.1421070573025	0.523809523809524	1	no
Unigene001406	0.00	3.00	0.001	0.91	9.82972273508606	0.285714285714286	1	no
Unigene001407	3.00	4.00	0.89	1.11	0.318682435383708	1	1	no
Unigene001408	1.00	1.00	1.34	1.27	-0.0774045036856066	1	1	no
Unigene001409	2.00	2.00	0.42	0.39	-0.106915203916512	1	1	no
Unigene001410	0.00	0.00	0.001	0.001	0	1	1	notest
Unigene001411	1.00	1.00	0.26	0.24	-0.115477217419936	1	1	no
Unigene001412	3.00	2.00	0.68	0.42	-0.695145418471579	1	1	no
Unigene001413	1.00	0.00	0.38	0.001	-8.56985560833095	1	1	notest
Unigene001414	0.00	3.00	0.001	2.52	11.2992080183873	0.285714285714286	1	no
Unigene001415	0.00	0.00	0.001	0.001	0	1	1	notest
Unigene001416	0.00	2.00	0.001	0.36	8.49185309632968	0.523809523809524	1	no
Unigene001417	1.24	1.39	0.09	0.1	0.15200309344505	1	1	no
Unigene001418	160.76	132.61	14.77	11.26	-0.39146299868456	0.725912658630668	1	no
Unigene001419	0.00	1.00	0.001	0.45	8.81378119121704	1	1	notest
Unigene001420	0.00	1.00	0.001	0.33	8.36632221424582	1	1	notest
Unigene001421	1.00	1.00	0.41	0.38	-0.109624491174498	1	1	no
Unigene001422	1.00	3.00	0.13	0.36	1.46948528330122	0.658385093167702	1	no
Unigene001423	2.00	3.00	0.18	0.24	0.415037499278844	1	1	no
Unigene001424	1.00	0.00	0.7	0.001	-9.45121111183233	1	1	notest
Unigene001425	1.00	0.00	0.3	0.001	-8.22881869049588	1	1	notest
Unigene001426	1.00	0.00	0.75	0.001	-9.55074678538324	1	1	notest
Unigene001427	1.00	1.00	0.73	0.68	-0.102361717629678	1	1	no
Unigene001428	0.00	1.00	0.001	1.27	10.3106127816595	1	1	notest
Unigene001429	0.00	2.00	0.001	0.84	9.71424551766612	0.523809523809524	1	no
Unigene001430	4.00	3.00	0.36	0.25	-0.526068811667588	1	1	no
Unigene001431	2.00	0.00	0.89	0.001	-9.79766152585376	0.523809523809524	1	no
Unigene001432	4.00	2.00	2.91	1.37	-1.08684325994776	0.726708074534161	1	no
Unigene001433	0.00	0.00	0.001	0.001	0	1	1	notest
Unigene001434	1.00	0.00	0.59	0.001	-9.2045711442492	1	1	notest
Unigene001435	1.00	0.00	0.94	0.001	-9.876516946565	1	1	notest
Unigene001436	0.00	0.00	0.001	0.001	0	1	1	notest
Unigene001437	0.00	1.00	0.001	0.18	7.49185309632967	1	1	notest
Unigene001438	0.00	0.00	0.001	0.001	0	1	1	notest
Unigene001439	2.00	1.00	1.19	0.56	-1.08746284125034	1	1	no
Unigene001440	0.00	0.00	0.001	0.001	0	1	1	notest
Unigene001441	0.00	0.00	0.001	0.001	0	1	1	notest
Unigene001442	0.00	1.00	0.001	0.77	9.58871463558226	1	1	notest
Unigene001443	0.00	1.00	0.001	0.59	9.2045711442492	1	1	notest
Unigene001444	2.00	0.00	1.97	0.001	-10.9439799143437	0.523809523809524	1	no
Unigene001445	2.00	1.00	0.62	0.29	-1.0962153152593	1	1	no
Unigene001446	0.00	0.00	0.001	0.001	0	1	1	notest
Unigene001447	4.00	2.00	0.75	0.35	-1.09953567355091	0.726708074534161	1	no
Unigene001448	0.00	0.00	0.001	0.001	0	1	1	notest
Unigene001449	1.00	0.00	0.5	0.001	-8.96578428466209	1	1	notest
Unigene001450	4.00	17.00	1.93	7.69	1.99438275069375	0.0572733467616672	1	no
Unigene001451	0.00	0.00	0.001	0.001	0	1	1	notest
Unigene001452	1.00	0.00	0.46	0.001	-8.84549005094438	1	1	notest
Unigene001453	2.00	2.00	0.74	0.69	-0.100928908850781	1	1	no
Unigene001454	11.00	13.00	0.29	0.31	0.0962153152593033	0.892070180730235	1	no
Unigene001455	1.00	0.00	0.18	0.001	-7.49185309632967	1	1	notest
Unigene001456	2.00	5.00	0.22	0.5	1.18442457113743	0.521739130434783	1	no
Unigene001457	2.00	3.00	0.66	0.92	0.47916783669856	1	1	no
Unigene001458	1.00	6.00	0.17	0.94	2.4671260104273	0.18695652173913	1	no
Unigene001459	2.00	0.00	0.75	0.001	-9.55074678538324	0.523809523809524	1	no
Unigene001460	0.00	1.00	0.001	0.33	8.36632221424582	1	1	notest
Unigene001461	0.00	0.00	0.001	0.001	0	1	1	notest
Unigene001462	5.00	3.00	1.26	0.7	-0.84799690655495	0.769726247987118	1	no
Unigene001463	7.00	7.00	0.45	0.41	-0.134301091711591	1	1	no
Unigene001464	2.00	3.00	0.69	0.96	0.476438043942987	1	1	no
Unigene001465	1.00	0.00	0.78	0.001	-9.60733031374961	1	1	notest
Unigene001466	0.00	1.00	0.001	0.51	8.99435343685886	1	1	notest
Unigene001467	11.00	3.00	1.25	0.32	-1.96578428466209	0.14388880828403	1	no
Unigene001468	6.00	1.00	1.76	0.27	-2.70454411647383	0.18695652173913	1	no
Unigene001469	0.00	0.00	0.001	0.001	0	1	1	notest
Unigene001470	0.00	0.00	0.001	0.001	0	1	1	notest
Unigene001471	0.00	0.00	0.001	0.001	0	1	1	notest
Unigene001472	0.00	0.00	0.001	0.001	0	1	1	notest
Unigene001473	0.00	2.00	0.001	0.83	9.69696752623429	0.523809523809524	1	no
Unigene001474	1.00	0.00	0.89	0.001	-9.79766152585376	1	1	notest
Unigene001475	2.00	4.00	0.34	0.63	0.889817082249577	0.726708074534161	1	no
Unigene001476	4.00	8.00	0.57	1.06	0.895030440398458	0.497905885766794	1	no
Unigene001477	0.00	0.00	0.001	0.001	0	1	1	notest
Unigene001478	4.00	1.00	0.8	0.19	-2.07400058144378	0.43064182194617	1	no
Unigene001479	2.00	0.00	2.12	0.001	-11.0498485494506	0.523809523809524	1	no
Unigene001480	1216.00	1121.00	38.7	32.87	-0.235562109951463	0.898193002442118	1	no
Unigene001481	4.00	0.00	1.41	0.001	-10.4614794472862	0.161490683229814	1	no
Unigene001482	0.00	0.00	0.001	0.001	0	1	1	notest
Unigene001483	2.00	1.00	0.28	0.13	-1.10691520391651	1	1	no
Unigene001484	0.00	2.00	0.001	0.91	9.82972273508606	0.523809523809524	1	no
Unigene001485	1.00	3.00	0.31	0.87	1.48874718546185	0.658385093167702	1	no
Unigene001486	3.00	4.00	0.52	0.64	0.299560281858908	1	1	no
Unigene001487	0.00	1.00	0.001	0.41	8.67948009950545	1	1	notest
Unigene001488	3.00	1.00	0.95	0.3	-1.66296501272243	0.658385093167702	1	no
Unigene001489	0.00	0.00	0.001	0.001	0	1	1	notest
Unigene001490	4.00	0.00	0.76	0.001	-9.56985560833095	0.161490683229814	1	no
Unigene001491	3.00	2.00	0.7	0.44	-0.669851398307669	1	1	no
Unigene001492	8.00	4.00	3.14	1.47	-1.09494840405526	0.497905885766794	1	no
Unigene001493	1.00	1.00	0.19	0.18	-0.0780025120012732	1	1	no
Unigene001494	0.00	0.00	0.001	0.001	0	1	1	notest
Unigene001495	2.00	0.00	1.44	0.001	-10.4918530963297	0.523809523809524	1	no
Unigene001496	1.00	2.00	0.56	1.04	0.893084796083488	1	1	no
Unigene001497	1.00	0.00	0.25	0.001	-7.96578428466209	1	1	notest
Unigene001498	4.00	3.00	0.78	0.54	-0.53051471669878	1	1	no
Unigene001499	1.00	1.00	0.42	0.4	-0.0703893278913979	1	1	no
Unigene001500	1.00	1.00	0.66	0.62	-0.0901978089715783	1	1	no
Unigene001501	4.00	2.00	1.79	0.84	-1.0914983544855	0.726708074534161	1	no
Unigene001502	0.00	0.00	0.001	0.001	0	1	1	notest
Unigene001503	1.00	0.00	0.2	0.001	-7.64385618977472	1	1	notest
Unigene001504	2.00	0.00	1.07	0.001	-10.0633950812885	0.523809523809524	1	no
Unigene001505	0.00	0.00	0.001	0.001	0	1	1	notest
Unigene001506	0.00	0.00	0.001	0.001	0	1	1	notest
Unigene001507	11.00	4.00	0.41	0.14	-1.55019708256048	0.238790282278216	1	no
Unigene001508	0.00	0.00	0.001	0.001	0	1	1	notest
Unigene001509	0.00	0.00	0.001	0.001	0	1	1	notest
Unigene001510	3.00	0.00	2.99	0.001	-11.5459297690855	0.285714285714286	1	no
Unigene001511	4.00	3.00	1.11	0.77	-0.527629325655205	1	1	no
Unigene001512	2.00	8.00	0.2	0.76	1.92599941855622	0.191275790676091	1	no
Unigene001513	2.00	2.00	0.43	0.4	-0.104336659814735	1	1	no
Unigene001514	2.00	1.00	0.27	0.13	-1.05444778402238	1	1	no
Unigene001515	2.00	1.00	0.97	0.45	-1.10805974585745	1	1	no
Unigene001516	4.00	2.00	0.7	0.32	-1.12928301694497	0.726708074534161	1	no
Unigene001517	1.00	1.00	0.51	0.48	-0.0874628412503394	1	1	no
Unigene001518	2.00	1.00	0.66	0.31	-1.09019780897158	1	1	no
Unigene001519	1.00	2.00	0.3	0.55	0.874469117916141	1	1	no
Unigene001520	2.00	1.00	0.36	0.17	-1.08246216019197	1	1	no
Unigene001521	0.00	1.00	0.001	1.07	10.0633950812885	1	1	notest
Unigene001522	2.00	0.00	0.98	0.001	-9.93663793900257	0.523809523809524	1	no
Unigene001523	7.00	13.00	0.6	1.02	0.765534746362977	0.431875402025811	1	no
Unigene001524	1.00	0.00	1.21	0.001	-10.240791332162	1	1	notest
Unigene001525	16.00	13.00	2.84	2.14	-0.408280133103535	0.814851278002743	1	no
Unigene001526	0.00	0.00	0.001	0.001	0	1	1	notest
Unigene001527	3.00	0.00	0.73	0.001	-9.51175265376738	0.285714285714286	1	no
Unigene001528	0.00	0.00	0.001	0.001	0	1	1	notest
Unigene001529	6.00	4.00	0.75	0.46	-0.705256734438868	0.799900049975013	1	no
Unigene001530	1.00	0.00	1.48	0.001	-10.5313814605163	1	1	notest
Unigene001531	2.00	1.00	0.37	0.17	-1.12199052437861	1	1	no
Unigene001532	7.00	11.00	1.2	1.75	0.54432051622381	0.612093840985847	1	no
Unigene001533	4.00	1.00	1.12	0.26	-2.10691520391651	0.43064182194617	1	no
Unigene001534	5.00	6.00	0.83	0.92	0.148522524710088	1	1	no
Unigene001535	0.00	2.00	0.001	0.44	8.78135971352466	0.523809523809524	1	no
Unigene001536	0.00	0.00	0.001	0.001	0	1	1	notest
Unigene001537	1.00	2.00	0.27	0.51	0.917537839808027	1	1	no
Unigene001538	0.00	0.00	0.001	0.001	0	1	1	notest
Unigene001539	1.00	23.00	0.18	3.76	4.38466385023532	0.000797166991154514	0.11963670799846	no
Unigene001540	1.00	0.00	1.19	0.001	-10.2167458581953	1	1	notest
Unigene001541	1.00	0.00	0.52	0.001	-9.02236781302845	1	1	notest
Unigene001542	2.00	1.00	1.1	0.52	-1.08091999538357	1	1	no
Unigene001543	0.00	0.00	0.001	0.001	0	1	1	notest
Unigene001544	3.00	1.00	1.03	0.32	-1.68650052718322	0.658385093167702	1	no
Unigene001545	0.00	2.00	0.001	1.61	10.652844973002	0.523809523809524	1	no
Unigene001546	27.00	47.00	1.8	2.89	0.683072586171004	0.288381609047092	1	no
Unigene001547	2.00	0.00	1.99	0.001	-10.958552715431	0.523809523809524	1	no
Unigene001548	0.00	0.00	0.001	0.001	0	1	1	notest
Unigene001549	1.00	0.00	0.4	0.001	-8.64385618977473	1	1	notest
Unigene001550	1.00	1.00	0.48	0.45	-0.0931094043914813	1	1	no
Unigene001551	0.00	0.00	0.001	0.001	0	1	1	notest
Unigene001552	1.00	1.00	0.21	0.2	-0.0703893278913979	1	1	no
Unigene001553	1.00	0.00	0.98	0.001	-9.93663793900257	1	1	notest
Unigene001554	1.00	1.00	0.51	0.48	-0.0874628412503394	1	1	no
Unigene001555	0.00	1.00	0.001	0.3	8.22881869049588	1	1	notest
Unigene001556	2.00	1.00	0.5	0.23	-1.12029423371771	1	1	no
Unigene001557	1.00	0.00	0.84	0.001	-9.71424551766612	1	1	notest
Unigene001558	0.00	0.00	0.001	0.001	0	1	1	notest
Unigene001559	1.00	0.00	0.94	0.001	-9.876516946565	1	1	notest
Unigene001560	7.00	4.00	1.06	0.56	-0.920565532505595	0.633150091620857	1	no
Unigene001561	0.00	1.00	0.001	0.18	7.49185309632967	1	1	notest
Unigene001562	1.00	2.00	0.2	0.37	0.887525270741587	1	1	no
Unigene001563	0.00	0.00	0.001	0.001	0	1	1	notest
Unigene001564	1.00	0.00	0.15	0.001	-7.22881869049588	1	1	notest
Unigene001565	1.00	2.00	0.26	0.49	0.914270125974116	1	1	no
Unigene001566	6.00	9.00	0.9	1.24	0.4623432140572	0.700311134755203	1	no
Unigene001567	4.00	3.00	1.18	0.83	-0.507603618014916	1	1	no
Unigene001568	1.00	1.00	0.18	0.17	-0.0824621601919728	1	1	no
Unigene001569	0.00	0.00	0.001	0.001	0	1	1	notest
Unigene001570	1.00	11.00	0.61	6.26	3.35928150936973	0.0279694254255361	0.834413704386326	no
Unigene001571	2.00	0.00	0.48	0.001	-8.90689059560852	0.523809523809524	1	no
Unigene001572	16.00	23.00	2.72	3.63	0.416362896745411	0.579400586227009	1	no
Unigene001573	0.00	2.00	0.001	1.73	10.7565563225241	0.523809523809524	1	no
Unigene001574	1.00	9.00	0.42	3.57	3.08746284125034	0.0577711144427786	1	no
Unigene001575	1.00	1.00	0.79	0.75	-0.0749620576812221	1	1	no
Unigene001576	0.00	0.00	0.001	0.001	0	1	1	notest
Unigene001577	4.00	0.00	1.11	0.001	-10.1163439612375	0.161490683229814	1	no
Unigene001578	1.00	0.00	0.46	0.001	-8.84549005094438	1	1	notest
Unigene001579	1.00	3.00	0.36	1	1.47393118833241	0.658385093167702	1	no
Unigene001580	0.00	1.00	0.001	0.7	9.45121111183233	1	1	notest
Unigene001581	1.00	0.00	0.37	0.001	-8.53138146051631	1	1	notest
Unigene001582	0.00	0.00	0.001	0.001	0	1	1	notest
Unigene001583	6.00	3.00	2.62	1.22	-1.10268566397456	0.585507246376812	1	no
Unigene001584	1.00	0.00	0.45	0.001	-8.81378119121704	1	1	notest
Unigene001585	269.00	267.00	21.37	19.58	-0.126206143056116	0.980636322578874	1	no
Unigene001586	1.00	3.00	0.2	0.54	1.43295940727611	0.658385093167702	1	no
Unigene001587	4.00	0.00	0.5	0.001	-8.96578428466209	0.161490683229814	1	no
Unigene001588	7.00	2.00	3.28	0.88	-1.89812038598079	0.266666666666667	1	no
Unigene001589	0.00	0.00	0.001	0.001	0	1	1	notest
Unigene001590	0.00	1.00	0.001	0.37	8.53138146051631	1	1	notest
Unigene001591	0.00	0.00	0.001	0.001	0	1	1	notest
Unigene001592	0.00	0.00	0.001	0.001	0	1	1	notest
Unigene001593	4.86	9.56	0.53	0.96	0.857042046157957	0.438083377666006	1	no
Unigene001594	24.14	20.44	1.64	1.28	-0.357552004618084	0.802806556586683	1	no
Unigene001595	2.00	0.00	0.32	0.001	-8.32192809488736	0.523809523809524	1	no
Unigene001596	0.00	0.00	0.001	0.001	0	1	1	notest
Unigene001597	6.00	2.00	0.52	0.16	-1.70043971814109	0.372946859903382	1	no
Unigene001598	3.00	1.00	0.42	0.13	-1.69187770463767	0.658385093167702	1	no
Unigene001599	2.00	0.00	1.11	0.001	-10.1163439612375	0.523809523809524	1	no
Unigene001600	1.00	2.00	0.17	0.32	0.912537158749661	1	1	no
Unigene001601	27.00	3.00	0.87	0.09	-3.27301849440642	0.00311863394616439	0.265562923240155	no
Unigene001602	2.00	0.00	1.08	0.001	-10.0768155970508	0.523809523809524	1	no
Unigene001603	0.00	1.00	0.001	0.97	9.92184093707449	1	1	notest
Unigene001604	2.00	3.00	0.68	0.95	0.482392767080608	1	1	no
Unigene001605	1.00	1.00	0.2	0.19	-0.0740005814437769	1	1	no
Unigene001606	0.00	0.00	0.001	0.001	0	1	1	notest
Unigene001607	9.00	7.00	4.08	2.97	-0.45810622117073	0.854436836881098	1	no
Unigene001608	0.00	1.00	0.001	0.2	7.64385618977472	1	1	notest
Unigene001609	2.00	1.00	0.56	0.26	-1.10691520391651	1	1	no
Unigene001610	0.00	0.00	0.001	0.001	0	1	1	notest
Unigene001611	3.00	0.00	1.15	0.001	-10.1674181458317	0.285714285714286	1	no
Unigene001612	0.00	0.00	0.001	0.001	0	1	1	notest
Unigene001613	1.00	0.00	0.34	0.001	-8.4093909361377	1	1	notest
Unigene001614	0.00	0.00	0.001	0.001	0	1	1	notest
Unigene001615	1.00	2.00	0.25	0.46	0.879705766282288	1	1	no
Unigene001616	0.00	0.00	0.001	0.001	0	1	1	notest
Unigene001617	10.00	3.00	1	0.28	-1.83650126771712	0.189983809938349	1	no
Unigene001618	64.00	1077.00	2.77	43.01	3.95671424989546	5.66020918909455e-08	8.5418845784758e-05	yes
Unigene001619	0.00	3.00	0.001	2.05	11.0014081943928	0.285714285714286	1	no
Unigene001620	2.00	0.00	1.03	0.001	-10.0084286220706	0.523809523809524	1	no
Unigene001621	0.00	0.00	0.001	0.001	0	1	1	notest
Unigene001622	0.00	0.00	0.001	0.001	0	1	1	notest
Unigene001623	2.00	2.00	0.38	0.35	-0.118644496498619	1	1	no
Unigene001624	2.00	0.00	0.66	0.001	-9.36632221424582	0.523809523809524	1	no
Unigene001625	1.00	0.00	0.37	0.001	-8.53138146051631	1	1	notest
Unigene001626	0.00	0.00	0.001	0.001	0	1	1	notest
Unigene001627	3.00	0.00	0.78	0.001	-9.60733031374961	0.285714285714286	1	no
Unigene001628	3.00	8.00	0.28	0.7	1.32192809488736	0.33368077865829	1	no
Unigene001629	7.00	5.00	3.72	2.49	-0.57915687903995	0.822491979816544	1	no
Unigene001630	0.00	1.00	0.001	1.43	10.4817994316658	1	1	notest
Unigene001631	3.00	3.00	1.23	1.15	-0.0970244543948647	1	1	no
Unigene001632	1.00	1.00	0.29	0.27	-0.103093492964103	1	1	no
Unigene001633	2.00	6.00	0.46	1.27	1.46512273071515	0.372946859903382	1	no
Unigene001634	0.00	0.00	0.001	0.001	0	1	1	notest
Unigene001635	0.00	2.00	0.001	0.48	8.90689059560852	0.523809523809524	1	no
Unigene001636	0.00	0.00	0.001	0.001	0	1	1	notest
Unigene001637	0.00	1.00	0.001	0.63	9.29920801838728	1	1	notest
Unigene001638	0.00	0.00	0.001	0.001	0	1	1	notest
Unigene001639	5.00	6.00	0.4	0.44	0.137503523749935	1	1	no
Unigene001640	2.00	3.00	0.26	0.37	0.509013647487857	1	1	no
Unigene001641	547.00	520.00	35.29	30.95	-0.189320020678097	0.954213357308544	1	no
Unigene001642	2.00	0.00	2.5	0.001	-11.2877123795494	0.523809523809524	1	no
Unigene001643	1.00	0.00	0.78	0.001	-9.60733031374961	1	1	notest
Unigene001644	0.00	0.00	0.001	0.001	0	1	1	notest
Unigene001645	0.00	0.00	0.001	0.001	0	1	1	notest
Unigene001646	0.00	2.00	0.001	0.97	9.92184093707449	0.523809523809524	1	no
Unigene001647	2.00	5.00	0.45	1.04	1.20858662181142	0.521739130434783	1	no
Unigene001648	7.00	10.00	0.72	0.95	0.399930606888635	0.725047358553186	1	no
Unigene001649	2.00	1.00	2.06	0.97	-1.08658768499609	1	1	no
Unigene001650	3.00	1.00	1.23	0.38	-1.69458699189565	0.658385093167702	1	no
Unigene001651	4.00	0.00	1.67	0.001	-10.7056323873614	0.161490683229814	1	no
Unigene001652	2.00	0.00	0.64	0.001	-9.32192809488736	0.523809523809524	1	no
Unigene001653	2.00	2.00	2.69	2.54	-0.0827776757844582	1	1	no
Unigene001654	0.00	0.00	0.001	0.001	0	1	1	notest
Unigene001655	2.00	0.00	0.39	0.001	-8.60733031374961	0.523809523809524	1	no
Unigene001656	2.00	0.00	0.44	0.001	-8.78135971352466	0.523809523809524	1	no
Unigene001657	3.00	2.00	0.8	0.5	-0.678071905112638	1	1	no
Unigene001658	3.00	2.00	0.65	0.4	-0.700439718141092	1	1	no
Unigene001659	0.00	1.00	0.001	0.89	9.79766152585376	1	1	notest
Unigene001660	1.00	0.00	0.55	0.001	-9.10328780841202	1	1	notest
Unigene001661	0.00	0.00	0.001	0.001	0	1	1	notest
Unigene001662	2.00	2.00	0.27	0.25	-0.111031312388744	1	1	no
Unigene001663	0.00	0.00	0.001	0.001	0	1	1	notest
Unigene001664	0.00	1.00	0.001	0.32	8.32192809488736	1	1	notest
Unigene001665	22.00	12.00	4.12	2.08	-0.986060809042126	0.348276431630391	1	no
Unigene001666	0.00	0.00	0.001	0.001	0	1	1	notest
Unigene001667	1.00	1.00	0.52	0.48	-0.115477217419936	1	1	no
Unigene001668	1.00	0.00	0.44	0.001	-8.78135971352466	1	1	notest
Unigene001669	0.00	0.00	0.001	0.001	0	1	1	notest
Unigene001670	1.00	0.00	0.5	0.001	-8.96578428466209	1	1	notest
Unigene001671	0.00	5.00	0.001	1.61	10.652844973002	0.0942028985507246	1	no
Unigene001672	7.00	0.00	2.45	0.001	-11.2585660338899	0.0347826086956522	0.885091131249365	no
Unigene001673	3.00	3.00	0.54	0.5	-0.111031312388744	1	1	no
Unigene001674	1.00	0.00	0.98	0.001	-9.93663793900257	1	1	notest
Unigene001675	2.00	1.00	0.7	0.33	-1.08488889758651	1	1	no
Unigene001676	3.00	2.00	1	0.62	-0.689659879387849	1	1	no
Unigene001677	1.00	3.00	0.73	2.05	1.48965554062543	0.658385093167702	1	no
Unigene001678	9.00	5.00	2.95	1.53	-0.947183301556552	0.542974480501684	1	no
Unigene001679	1.00	0.00	0.52	0.001	-9.02236781302845	1	1	notest
Unigene001680	0.00	1.00	0.001	0.42	8.71424551766612	1	1	notest
Unigene001681	0.00	0.00	0.001	0.001	0	1	1	notest
Unigene001682	0.00	0.00	0.001	0.001	0	1	1	notest
Unigene001683	3.00	1.00	0.99	0.31	-1.67516030969273	0.658385093167702	1	no
Unigene001684	0.00	1.00	0.001	0.61	9.25266543245025	1	1	notest
Unigene001685	2.00	9.00	0.6	2.51	2.06465295834225	0.137873920182766	1	no
Unigene001686	1.00	0.00	1	0.001	-9.96578428466209	1	1	notest
Unigene001687	1.00	0.00	0.26	0.001	-8.02236781302845	1	1	notest
Unigene001688	0.00	0.00	0.001	0.001	0	1	1	notest
Unigene001689	3.00	1.00	3.96	1.25	-1.66357233541752	0.658385093167702	1	no
Unigene001690	3.00	0.00	1.37	0.001	-10.4199601778479	0.285714285714286	1	no
Unigene001691	1.00	0.00	0.93	0.001	-9.86108690599539	1	1	notest
Unigene001692	3.00	1.00	0.89	0.28	-1.66837850890879	0.658385093167702	1	no
Unigene001693	0.00	1.00	0.001	1.12	10.129283016945	1	1	notest
Unigene001694	0.00	1.00	0.001	0.37	8.53138146051631	1	1	notest
Unigene001695	1.00	1.00	0.26	0.24	-0.115477217419936	1	1	no
Unigene001696	3.00	2.00	1.19	0.74	-0.685364397678994	1	1	no
Unigene001697	3.00	1.00	1.46	0.46	-1.666262602823	0.658385093167702	1	no
Unigene001698	0.00	1.00	0.001	0.68	9.4093909361377	1	1	notest
Unigene001699	4.00	1.00	1.93	0.45	-2.10060394093841	0.43064182194617	1	no
Unigene001700	5.00	1.00	0.71	0.13	-2.44930740136359	0.282608695652174	1	no
Unigene001701	0.00	0.00	0.001	0.001	0	1	1	notest
Unigene001702	0.00	0.00	0.001	0.001	0	1	1	notest
Unigene001703	1.00	0.00	1.06	0.001	-10.0498485494506	1	1	notest
Unigene001704	0.00	1.00	0.001	0.32	8.32192809488736	1	1	notest
Unigene001705	0.00	0.00	0.001	0.001	0	1	1	notest
Unigene001706	1.00	1.00	0.73	0.68	-0.102361717629678	1	1	no
Unigene001707	1.00	1.00	0.59	0.55	-0.101283335837182	1	1	no
Unigene001708	0.00	4.00	0.001	1.25	10.2877123795494	0.161490683229814	1	no
Unigene001709	1.00	3.00	0.23	0.65	1.49880585697144	0.658385093167702	1	no
Unigene001710	0.00	3.00	0.001	2.38	11.2167458581953	0.285714285714286	1	no
Unigene001711	1.00	4.00	0.42	1.56	1.89308479608349	0.43064182194617	1	no
Unigene001712	2.00	0.00	1.44	0.001	-10.4918530963297	0.523809523809524	1	no
Unigene001713	0.00	0.00	0.001	0.001	0	1	1	notest
Unigene001714	8.00	11.00	3.72	4.78	0.361707996872717	0.745854585473486	1	no
Unigene001715	3.00	3.00	0.62	0.57	-0.121306296222134	1	1	no
Unigene001716	0.00	0.00	0.001	0.001	0	1	1	notest
Unigene001717	0.00	2.00	0.001	0.64	9.32192809488736	0.523809523809524	1	no
Unigene001718	1.00	0.00	1.37	0.001	-10.4199601778479	1	1	notest
Unigene001719	0.00	2.00	0.001	0.46	8.84549005094438	0.523809523809524	1	no
Unigene001720	0.00	2.00	0.001	0.92	9.84549005094438	0.523809523809524	1	no
Unigene001721	0.00	0.00	0.001	0.001	0	1	1	notest
Unigene001722	2.00	1.00	1.28	0.6	-1.09310940439148	1	1	no
Unigene001723	3.00	6.00	0.52	0.95	0.869415890189856	0.585507246376812	1	no
Unigene001724	0.00	0.00	0.001	0.001	0	1	1	notest
Unigene001725	0.00	0.00	0.001	0.001	0	1	1	notest
Unigene001726	6.00	17.00	0.78	2.05	1.3940778806432	0.148529576267713	1	no
Unigene001727	4.00	2.00	2.02	0.94	-1.10362263107416	0.726708074534161	1	no
Unigene001728	2.00	0.00	1.88	0.001	-10.876516946565	0.523809523809524	1	no
Unigene001729	3.00	1.00	0.45	0.14	-1.68449817427207	0.658385093167702	1	no
Unigene001730	1.00	4.00	0.57	2.14	1.90857697223641	0.43064182194617	1	no
Unigene001731	0.00	0.00	0.001	0.001	0	1	1	notest
Unigene001732	0.00	0.00	0.001	0.001	0	1	1	notest
Unigene001733	0.00	0.00	0.001	0.001	0	1	1	notest
Unigene001734	6.00	2.00	0.69	0.21	-1.71620703399941	0.372946859903382	1	no
Unigene001735	1.00	1.00	0.42	0.39	-0.106915203916512	1	1	no
Unigene001736	0.00	0.00	0.001	0.001	0	1	1	notest
Unigene001737	13.00	8.00	1.68	0.95	-0.822461814447813	0.545915011108221	1	no
Unigene001738	8.00	3.00	1.14	0.4	-1.51096191927738	0.33368077865829	1	no
Unigene001739	0.00	1.00	0.001	1.3	10.3442959079158	1	1	notest
Unigene001740	0.00	0.00	0.001	0.001	0	1	1	notest
Unigene001741	3.00	1.00	0.92	0.29	-1.66558096092944	0.658385093167702	1	no
Unigene001742	1.00	1.00	1.32	1.25	-0.0786098346963665	1	1	no
Unigene001743	2.00	0.00	0.62	0.001	-9.27612440527424	0.523809523809524	1	no
Unigene001744	1.00	0.00	0.98	0.001	-9.93663793900257	1	1	notest
Unigene001745	4.00	1.00	2.13	0.5	-2.09085343045111	0.43064182194617	1	no
Unigene001746	0.00	3.00	0.001	0.35	8.45121111183233	0.285714285714286	1	no
Unigene001747	5.00	2.00	2.75	1.03	-1.4167872812288	0.521739130434783	1	no
Unigene001748	0.00	0.00	0.001	0.001	0	1	1	notest
Unigene001749	0.00	1.00	0.001	0.4	8.64385618977473	1	1	notest
Unigene001750	0.00	1.00	0.001	0.64	9.32192809488736	1	1	notest
Unigene001751	0.00	0.00	0.001	0.001	0	1	1	notest
Unigene001752	1.00	1.00	0.22	0.2	-0.137503523749935	1	1	no
Unigene001753	4.00	3.00	1.47	1.03	-0.513171817653146	1	1	no
Unigene001754	0.00	1.00	0.001	1.2	10.2288186904959	1	1	notest
Unigene001755	4.00	1.00	0.27	0.06	-2.16992500144231	0.43064182194617	1	no
Unigene001756	1.00	0.00	0.55	0.001	-9.10328780841202	1	1	notest
Unigene001757	3.00	0.00	0.97	0.001	-9.92184093707449	0.285714285714286	1	no
Unigene001758	1.00	0.00	1.08	0.001	-10.0768155970508	1	1	notest
Unigene001759	0.00	0.00	0.001	0.001	0	1	1	notest
Unigene001760	1.00	1.00	0.74	0.69	-0.100928908850781	1	1	no
Unigene001761	0.00	0.00	0.001	0.001	0	1	1	notest
Unigene001762	0.00	0.00	0.001	0.001	0	1	1	notest
Unigene001763	0.00	1.00	0.001	0.85	9.73131903102506	1	1	notest
Unigene001764	0.00	1.00	0.001	1.09	10.0901124196643	1	1	notest
Unigene001765	2.00	1.00	0.27	0.12	-1.16992500144231	1	1	no
Unigene001766	0.00	0.00	0.001	0.001	0	1	1	notest
Unigene001767	3.00	0.00	0.8	0.001	-9.64385618977473	0.285714285714286	1	no
Unigene001768	0.00	0.00	0.001	0.001	0	1	1	notest
Unigene001769	1.00	0.00	1.08	0.001	-10.0768155970508	1	1	notest
Unigene001770	0.00	10.00	0.001	12.26	13.5816713585781	0.00922395944884698	0.490331965691741	no
Unigene001771	2.00	3.00	0.36	0.5	0.473931188332412	1	1	no
Unigene001772	1.00	0.00	0.64	0.001	-9.32192809488736	1	1	notest
Unigene001773	0.00	0.00	0.001	0.001	0	1	1	notest
Unigene001774	0.00	1.00	0.001	0.85	9.73131903102506	1	1	notest
Unigene001775	5.00	13.00	0.23	0.55	1.25779775746765	0.22815758642039	1	no
Unigene001776	0.00	0.00	0.001	0.001	0	1	1	notest
Unigene001777	1.00	0.00	1.39	0.001	-10.4408691676109	1	1	notest
Unigene001778	12.00	11.00	7.2	6.19	-0.21805749711541	1	1	no
Unigene001779	3.00	1.00	0.92	0.29	-1.66558096092944	0.658385093167702	1	no
Unigene001780	2.00	0.00	1.04	0.001	-10.0223678130285	0.523809523809524	1	no
Unigene001781	0.00	0.00	0.001	0.001	0	1	1	notest
Unigene001782	0.00	0.00	0.001	0.001	0	1	1	notest
Unigene001783	0.00	0.00	0.001	0.001	0	1	1	notest
Unigene001784	0.00	0.00	0.001	0.001	0	1	1	notest
Unigene001785	3.00	1.00	0.65	0.2	-1.70043971814109	0.658385093167702	1	no
Unigene001786	3.00	1.00	1.43	0.45	-1.66801824044871	0.658385093167702	1	no
Unigene001787	1.00	0.00	0.95	0.001	-9.89178370321831	1	1	notest
Unigene001788	0.00	0.00	0.001	0.001	0	1	1	notest
Unigene001789	0.00	0.00	0.001	0.001	0	1	1	notest
Unigene001790	0.00	0.00	0.001	0.001	0	1	1	notest
Unigene001791	0.00	3.00	0.001	1	9.96578428466209	0.285714285714286	1	no
Unigene001792	7.00	11.00	0.47	0.69	0.553935605100532	0.612093840985847	1	no
Unigene001793	1.00	3.00	0.66	1.86	1.49476469174958	0.658385093167702	1	no
Unigene001794	1.00	1.00	0.21	0.19	-0.144389909335175	1	1	no
Unigene001795	2.00	2.00	0.4	0.37	-0.112474729258413	1	1	no
Unigene001796	2.00	0.00	0.56	0.001	-9.12928301694497	0.523809523809524	1	no
Unigene001797	1.00	1.00	0.53	0.5	-0.0840642647884746	1	1	no
Unigene001798	1.00	2.00	0.74	1.39	0.909487707094558	1	1	no
Unigene001799	2.00	0.00	1.51	0.001	-10.5603328342124	0.523809523809524	1	no
Unigene001800	1.00	0.00	0.58	0.001	-9.17990909001493	1	1	notest
Unigene001801	1.00	2.00	0.2	0.37	0.887525270741587	1	1	no
Unigene001802	3.00	1.00	2.78	0.87	-1.67599757687478	0.658385093167702	1	no
Unigene001803	6.00	3.00	2.15	1	-1.10433665981474	0.585507246376812	1	no
Unigene001804	2.00	6.00	0.24	0.66	1.4594316186373	0.372946859903382	1	no
Unigene001805	1.00	0.00	0.52	0.001	-9.02236781302845	1	1	notest
Unigene001806	5.00	3.00	0.43	0.24	-0.841302253980942	0.769726247987118	1	no
Unigene001807	0.00	2.00	0.001	1.03	10.0084286220706	0.523809523809524	1	no
Unigene001808	110.00	93.00	5.77	4.5	-0.358646317428445	0.771113699572814	1	no
Unigene001809	0.00	0.00	0.001	0.001	0	1	1	notest
Unigene001810	0.00	1.00	0.001	0.59	9.2045711442492	1	1	notest
Unigene001811	0.00	1.00	0.001	1.2	10.2288186904959	1	1	notest
Unigene001812	0.00	3.00	0.001	1.53	10.57931593758	0.285714285714286	1	no
Unigene001813	1.00	0.00	0.18	0.001	-7.49185309632967	1	1	notest
Unigene001814	2.00	4.00	0.39	0.73	0.904422340017769	0.726708074534161	1	no
Unigene001815	5.00	3.00	0.64	0.35	-0.870716983055034	0.769726247987118	1	no
Unigene001816	4.00	1.00	0.98	0.23	-2.0911478880582	0.43064182194617	1	no
Unigene001817	3.00	2.00	2.91	1.83	-0.669175504624241	1	1	no
Unigene001818	0.00	0.00	0.001	0.001	0	1	1	notest
Unigene001819	0.00	0.00	0.001	0.001	0	1	1	notest
Unigene001820	3.00	2.00	0.63	0.39	-0.691877704637668	1	1	no
Unigene001821	0.00	1.00	0.001	0.59	9.2045711442492	1	1	notest
Unigene001822	1.00	1.00	0.87	0.82	-0.0853914912306447	1	1	no
Unigene001823	17.00	21.00	1.19	1.36	0.192645077942396	0.777730011982851	1	no
Unigene001824	1.00	0.00	0.35	0.001	-8.45121111183233	1	1	notest
Unigene001825	0.00	0.00	0.001	0.001	0	1	1	notest
Unigene001826	1.00	3.00	0.37	1.03	1.47704716155427	0.658385093167702	1	no
Unigene001827	1.00	1.00	0.53	0.5	-0.0840642647884746	1	1	no
Unigene001828	5.00	4.00	2.59	1.94	-0.416895445499426	1	1	no
Unigene001829	2.00	2.00	0.64	0.6	-0.0931094043914815	1	1	no
Unigene001830	0.00	1.00	0.001	0.78	9.60733031374961	1	1	notest
Unigene001831	0.00	1.00	0.001	0.53	9.04984854945056	1	1	notest
Unigene001832	0.00	2.00	0.001	0.8	9.64385618977473	0.523809523809524	1	no
Unigene001833	0.00	0.00	0.001	0.001	0	1	1	notest
Unigene001834	1.00	3.00	0.59	1.66	1.49239638198508	0.658385093167702	1	no
Unigene001835	1.00	0.00	1.45	0.001	-10.5018371849023	1	1	notest
Unigene001836	1.00	0.00	0.5	0.001	-8.96578428466209	1	1	notest
Unigene001837	2.00	1.00	1.69	0.79	-1.09709868810508	1	1	no
Unigene001838	0.00	2.00	0.001	0.68	9.4093909361377	0.523809523809524	1	no
Unigene001839	1.00	1.00	0.71	0.67	-0.0836579290469095	1	1	no
Unigene001840	5.00	12.00	0.5	1.1	1.13750352374994	0.283652797257285	1	no
Unigene001841	5.00	2.00	3.16	1.19	-1.40896298486916	0.521739130434783	1	no
Unigene001842	1.00	2.00	0.74	1.39	0.909487707094558	1	1	no
Unigene001843	2.00	1.00	1.76	0.83	-1.08439218729037	1	1	no
Unigene001844	0.00	0.00	0.001	0.001	0	1	1	notest
Unigene001845	0.00	14.00	0.001	1.83	10.8376279331714	0.00199604498825856	0.202315545003939	no
Unigene001846	2.00	1.00	1.25	0.59	-1.08314123530025	1	1	no
Unigene001847	0.00	0.00	0.001	0.001	0	1	1	notest
Unigene001848	5.00	3.00	0.72	0.4	-0.84799690655495	0.769726247987118	1	no
Unigene001849	1.00	0.00	1.17	0.001	-10.1922928144708	1	1	notest
Unigene001850	0.00	0.00	0.001	0.001	0	1	1	notest
Unigene001851	2.00	3.00	0.39	0.54	0.46948528330122	1	1	no
Unigene001852	1.00	0.00	0.88	0.001	-9.78135971352466	1	1	notest
Unigene001853	2.00	0.00	2.79	0.001	-11.4460494067166	0.523809523809524	1	no
Unigene001854	2.00	1.00	1.26	0.59	-1.09463687413808	1	1	no
Unigene001855	0.00	0.00	0.001	0.001	0	1	1	notest
Unigene001856	2.00	0.00	1.09	0.001	-10.0901124196643	0.523809523809524	1	no
Unigene001857	4.00	1.00	0.51	0.12	-2.08746284125034	0.43064182194617	1	no
Unigene001858	3.00	0.00	0.91	0.001	-9.82972273508606	0.285714285714286	1	no
Unigene001859	5.00	2.00	2.83	1.06	-1.41673778826868	0.521739130434783	1	no
Unigene001860	0.00	0.00	0.001	0.001	0	1	1	notest
Unigene001861	0.00	0.00	0.001	0.001	0	1	1	notest
Unigene001862	2.00	1.00	0.37	0.17	-1.12199052437861	1	1	no
Unigene001863	0.00	0.00	0.001	0.001	0	1	1	notest
Unigene001864	5.00	2.00	0.72	0.27	-1.41503749927884	0.521739130434783	1	no
Unigene001865	0.00	1.00	0.001	0.37	8.53138146051631	1	1	notest
Unigene001866	0.00	3.00	0.001	0.38	8.56985560833095	0.285714285714286	1	no
Unigene001867	0.00	0.00	0.001	0.001	0	1	1	notest
Unigene001868	9.00	6.00	2.24	1.39	-0.688413849334097	0.700311134755203	1	no
Unigene001869	10.00	8.00	2.14	1.59	-0.428584031116792	0.866239255512361	1	no
Unigene001870	2.00	2.00	0.88	0.82	-0.101879614019214	1	1	no
Unigene001871	7.00	2.00	6.23	1.68	-1.89077093024524	0.266666666666667	1	no
Unigene001872	2.00	1.00	0.55	0.25	-1.13750352374993	1	1	no
Unigene001873	3.00	2.00	2.99	1.88	-0.669412822520468	1	1	no
Unigene001874	0.00	0.00	0.001	0.001	0	1	1	notest
Unigene001875	6.00	6.00	0.69	0.63	-0.131244533278253	1	1	no
Unigene001876	5.00	2.00	0.56	0.21	-1.41503749927884	0.521739130434783	1	no
Unigene001877	0.00	0.00	0.001	0.001	0	1	1	notest
Unigene001878	2.00	2.00	0.31	0.28	-0.146841388329271	1	1	no
Unigene001879	2.00	2.00	1.99	1.88	-0.0820357688660115	1	1	no
Unigene001880	1.00	2.00	0.49	0.91	0.893084796083488	1	1	no
Unigene001881	6.00	3.00	0.75	0.35	-1.09953567355091	0.585507246376812	1	no
Unigene001882	0.00	2.00	0.001	0.6	9.22881869049588	0.523809523809524	1	no
Unigene001883	3.00	3.00	0.42	0.39	-0.106915203916512	1	1	no
Unigene001884	1.00	0.00	1.42	0.001	-10.471675214392	1	1	notest
Unigene001885	4.00	6.00	0.82	1.15	0.487938046326291	0.799900049975013	1	no
Unigene001886	1.00	0.00	0.88	0.001	-9.78135971352466	1	1	notest
Unigene001887	0.00	0.00	0.001	0.001	0	1	1	notest
Unigene001888	0.00	0.00	0.001	0.001	0	1	1	notest
Unigene001889	0.00	0.00	0.001	0.001	0	1	1	notest
Unigene001890	0.00	0.00	0.001	0.001	0	1	1	notest
Unigene001891	0.00	0.00	0.001	0.001	0	1	1	notest
Unigene001892	0.00	2.00	0.001	2.8	11.4512111118323	0.523809523809524	1	no
Unigene001893	1.00	0.00	0.75	0.001	-9.55074678538324	1	1	notest
Unigene001894	0.00	2.00	0.001	1.68	10.7142455176661	0.523809523809524	1	no
Unigene001895	1.00	0.00	0.45	0.001	-8.81378119121704	1	1	notest
Unigene001896	2.00	0.00	1.78	0.001	-10.7976615258538	0.523809523809524	1	no
Unigene001897	1.00	1.00	1.17	1.1	-0.0890050060587448	1	1	no
Unigene001898	2.00	2.00	1.24	1.16	-0.0962153152593032	1	1	no
Unigene001899	8.00	5.00	1.02	0.59	-0.789782292609654	0.670342248230723	1	no
Unigene001900	4.00	4.00	0.79	0.74	-0.0943273825481531	1	1	no
Unigene001901	0.00	1.00	0.001	0.12	6.90689059560852	1	1	notest
Unigene001902	0.00	3.00	0.001	0.51	8.99435343685886	0.285714285714286	1	no
Unigene001903	1.00	0.00	1.11	0.001	-10.1163439612375	1	1	notest
Unigene001904	6.00	11.00	0.26	0.45	0.791413378188583	0.479207349730153	1	no
Unigene001905	1.00	1.00	0.3	0.28	-0.0995356735509142	1	1	no
Unigene001906	3.00	0.00	0.66	0.001	-9.36632221424582	0.285714285714286	1	no
Unigene001907	0.00	1.00	0.001	0.86	9.74819284958946	1	1	notest
Unigene001908	0.00	0.00	0.001	0.001	0	1	1	notest
Unigene001909	0.00	0.00	0.001	0.001	0	1	1	notest
Unigene001910	0.00	2.00	0.001	1.2	10.2288186904959	0.523809523809524	1	no
Unigene001911	7.00	5.00	1.16	0.77	-0.591194454432671	0.822491979816544	1	no
Unigene001912	2.00	4.00	0.42	0.77	0.874469117916141	0.726708074534161	1	no
Unigene001913	0.00	2.00	0.001	0.6	9.22881869049588	0.523809523809524	1	no
Unigene001914	3.00	0.00	0.83	0.001	-9.69696752623429	0.285714285714286	1	no
Unigene001915	0.00	0.00	0.001	0.001	0	1	1	notest
Unigene001916	0.00	0.00	0.001	0.001	0	1	1	notest
Unigene001917	1.00	0.00	0.47	0.001	-8.876516946565	1	1	notest
Unigene001918	1.00	0.00	0.22	0.001	-7.78135971352466	1	1	notest
Unigene001919	1.00	5.00	0.11	0.51	2.2129937233342	0.282608695652174	1	no
Unigene001920	3.00	0.00	0.39	0.001	-8.60733031374961	0.285714285714286	1	no
Unigene001921	1.00	0.00	0.42	0.001	-8.71424551766612	1	1	notest
Unigene001922	2.00	0.00	1.04	0.001	-10.0223678130285	0.523809523809524	1	no
Unigene001923	0.00	0.00	0.001	0.001	0	1	1	notest
Unigene001924	4.00	0.00	2.2	0.001	-11.103287808412	0.161490683229814	1	no
Unigene001925	1.00	0.00	1.45	0.001	-10.5018371849023	1	1	notest
Unigene001926	0.00	0.00	0.001	0.001	0	1	1	notest
Unigene001927	1.00	0.00	0.6	0.001	-9.22881869049588	1	1	notest
Unigene001928	0.00	2.00	0.001	1.21	10.240791332162	0.523809523809524	1	no
Unigene001929	21.00	4.00	0.67	0.12	-2.48112668973662	0.0236304132064657	0.758097605155298	no
Unigene001930	3.00	2.00	0.68	0.42	-0.695145418471579	1	1	no
Unigene001931	1.00	0.00	0.54	0.001	-9.07681559705083	1	1	notest
Unigene001932	3.00	7.00	0.63	1.37	1.12075215946061	0.442578710644678	1	no
Unigene001933	1.00	1.00	1.03	0.97	-0.0865876849960908	1	1	no
Unigene001934	0.00	0.00	0.001	0.001	0	1	1	notest
Unigene001935	3.00	3.00	0.73	0.68	-0.102361717629678	1	1	no
Unigene001936	0.00	2.00	0.001	1.91	10.8993569229231	0.523809523809524	1	no
Unigene001937	9.00	16.00	6.63	11.08	0.740877105936601	0.426125121088391	1	no
Unigene001938	0.00	0.00	0.001	0.001	0	1	1	notest
Unigene001939	696.00	672.00	17.87	15.89	-0.169420509692971	0.982099926544578	1	no
Unigene001940	1.00	0.00	0.52	0.001	-9.02236781302845	1	1	notest
Unigene001941	3.00	1.00	1.02	0.32	-1.6724253419715	0.658385093167702	1	no
Unigene001942	1963.00	1934.00	59.57	54.07	-0.139757602661568	0.987882363807664	1	no
Unigene001943	0.00	0.00	0.001	0.001	0	1	1	notest
Unigene001944	0.00	2.00	0.001	0.38	8.56985560833095	0.523809523809524	1	no
Unigene001945	0.00	2.00	0.001	1.13	10.1421070573025	0.523809523809524	1	no
Unigene001946	7.00	1.00	1.7	0.23	-2.88582898008069	0.124959742351047	1	no
Unigene001947	0.00	0.00	0.001	0.001	0	1	1	notest
Unigene001948	2.00	4.00	0.27	0.49	0.85982234195174	0.726708074534161	1	no
Unigene001949	0.00	2.00	0.001	1.7	10.7313190310251	0.523809523809524	1	no
Unigene001950	4.00	0.00	1.34	0.001	-10.3880172853451	0.161490683229814	1	no
Unigene001951	0.00	0.00	0.001	0.001	0	1	1	notest
Unigene001952	4.00	5.00	0.5	0.57	0.189033824390017	1	1	no
Unigene001953	2.00	1.00	0.41	0.19	-1.1096244911745	1	1	no
Unigene001954	7.00	2.00	1.95	0.52	-1.90689059560852	0.266666666666667	1	no
Unigene001955	1.00	3.00	0.97	2.74	1.4981192407734	0.658385093167702	1	no
Unigene001956	3.00	3.00	0.55	0.51	-0.108934371553164	1	1	no
Unigene001957	5.00	1.00	0.79	0.15	-2.39689015256858	0.282608695652174	1	no
Unigene001958	1.00	0.00	0.32	0.001	-8.32192809488736	1	1	notest
Unigene001959	8.00	0.00	1.82	0.001	-10.8297227350861	0.0219001610305958	0.73992036596406	no
Unigene001960	1.00	0.00	0.75	0.001	-9.55074678538324	1	1	notest
Unigene001961	0.00	0.00	0.001	0.001	0	1	1	notest
Unigene001962	3.00	4.00	1.01	1.25	0.307572801910292	1	1	no
Unigene001963	1.00	0.00	0.51	0.001	-8.99435343685886	1	1	notest
Unigene001964	2.00	0.00	0.36	0.001	-8.49185309632968	0.523809523809524	1	no
Unigene001965	16.00	15.00	1.55	1.34	-0.210035214816465	1	1	no
Unigene001966	7.00	12.00	0.64	1.01	0.658211482751795	0.514813299540291	1	no
Unigene001967	0.00	0.00	0.001	0.001	0	1	1	notest
Unigene001968	0.00	9.00	0.001	5.69	12.4742129371939	0.0140786749482402	0.603705882574682	no
Unigene001969	7.00	1.00	0.65	0.09	-2.85244281158614	0.124959742351047	1	no
Unigene001970	2.00	0.00	0.51	0.001	-8.99435343685886	0.523809523809524	1	no
Unigene001971	7.00	5.00	0.64	0.42	-0.60768257722124	0.822491979816544	1	no
Unigene001972	383.00	369.00	15.96	14.17	-0.171620893304327	0.97687810265857	1	no
Unigene001973	2.00	4.00	0.19	0.36	0.921997487998727	0.726708074534161	1	no
Unigene001974	2.00	0.00	0.76	0.001	-9.56985560833095	0.523809523809524	1	no
Unigene001975	0.00	1.00	0.001	0.09	6.49185309632967	1	1	notest
Unigene001976	7.00	3.00	0.44	0.18	-1.28950661719498	0.442578710644678	1	no
Unigene001977	1.00	9.00	0.15	1.23	3.03562390973072	0.0577711144427786	1	no
Unigene001978	0.00	0.00	0.001	0.001	0	1	1	notest
Unigene001979	1.00	1.00	0.66	0.62	-0.0901978089715783	1	1	no
Unigene001980	1.00	1.00	0.51	0.48	-0.0874628412503394	1	1	no
Unigene001981	498.00	320.00	27.18	16.11	-0.754588962060822	0.366852188769907	1	no
Unigene001982	1.00	0.00	1.45	0.001	-10.5018371849023	1	1	notest
Unigene001983	2.00	4.00	0.94	1.77	0.91301669840536	0.726708074534161	1	no
Unigene001984	1.00	1.00	0.41	0.38	-0.109624491174498	1	1	no
Unigene001985	1.00	3.00	0.19	0.53	1.47999294111961	0.658385093167702	1	no
Unigene001986	4.00	4.00	0.5	0.46	-0.120294233717712	1	1	no
Unigene001987	0.00	0.00	0.001	0.001	0	1	1	notest
Unigene001988	1.00	1.00	1	0.94	-0.0892673380970874	1	1	no
Unigene001989	4.00	1.00	0.73	0.17	-2.10236171762968	0.43064182194617	1	no
Unigene001990	0.00	0.00	0.001	0.001	0	1	1	notest
Unigene001991	2.00	1.00	0.85	0.4	-1.08746284125034	1	1	no
Unigene001992	2.00	0.00	0.95	0.001	-9.89178370321831	0.523809523809524	1	no
Unigene001993	0.00	1.00	0.001	0.3	8.22881869049588	1	1	notest
Unigene001994	3.00	3.00	1.91	1.8	-0.085575731706074	1	1	no
Unigene001995	3.00	1.00	1.09	0.34	-1.68072148352659	0.658385093167702	1	no
Unigene001996	5.00	4.00	1.38	1.02	-0.436099114806673	1	1	no
Unigene001997	4.00	1.00	1.18	0.27	-2.12775554719837	0.43064182194617	1	no
Unigene001998	0.00	0.00	0.001	0.001	0	1	1	notest
Unigene001999	1.00	2.00	0.4	0.74	0.887525270741587	1	1	no
[truncated: 70,036 more rows]
